# Supplementary material for: Untargeted lipidomics and metagenomics reveal the mechanism of aspirin eugenol ester relieving hyperlipidemia in ApoE−/− mice
Source: Front Nutr. 2022 Dec 19;9:1030528. doi: 10.3389/fnut.2022.1030528 (PMC9815714; doi:10.3389/fnut.2022.1030528)
Supplement: Supplementary file 2 [file Table_1.XLSX]

## Sheet: Sheet1
Art.No.	Details of lipid mixed internal standard	manufacturer
330821 - TG Internal Standard Mixture - UltimateSPLASH™	Catalog Number Mixture Components Target Concentration (µg/mL) 860906 14:0-13:0-14:0 TG-d5 25 860907 14:0-15:1-14:0 TG-d5 50 860908 14:0-17:1-14:0 TG-d5 75 860910 16:0-15:1-16:0 TG-d5 100 860909 16:0-17:1-16:0 TG-d5 125 860911 16:0-19:2-16:0 TG-d5 100 860914 18:1-17:1-18:1 TG-d5 75 860912 18:1-19:2-18:1 TG-d5 50 860913 18:1-21:2-18:1 TG-d5 25	Avanti
330822 - Chol Ester Internal Standard Mixture - UltimateSPLASH™	Catalog Number Mixture Components Target Concentration (µg/mL) 700220 14:1 cholesteryl-d7 ester 25 700221 16:1 cholesteryl-d7 ester 50 700222 18:1 cholesteryl-d7 ester 75 700223 20:3 cholesteryl-d7 ester 50 700226 22:4 cholesteryl-d7 ester 25	Avanti
330823 - CER Internal Standard Mixture - Ultimate SPLASH™	Catalog Number Mixture Components Target Concentration (µg/mL) 860748 C16:1 Ceramide-d7 (d18:1-d7/16:1) 75 860747 C18:1 Ceramide-d7 (d18:1-d7/18:1) 50 860746 C20:1 Ceramide-d7 (d18:1-d7/20:1) 25 860745 C22:1 Ceramide-d7 (d18:1-d7/22:1) 50 860679 C24:1 Ceramide-d7 (d18:1-d7/24:1) 75	Avanti
330824 - SM Internal Standard Mixture - UltimateSPLASH™	Catalog Number Mixture Components Target Concentration (µg/mL) 860741 16:1 SM (d18:1/16:1)-d9 75 860740 18:1 SM (d18:1/18:1)-d9 50 860742 20:1 SM (d18:1/20:1)-d9 25 860743 22:1 SM (d18:1/22:1)-d9 50 860744 24:1 SM (d18:1/24:1)-d9 75	Avanti
330825 - PC Internal Standard Mixture - UltimateSPLASH™	Catalog Number Mixture Components Target Concentration (µg/mL) 855683 17:0-14:1 PC-d5 50 855682 17:0-16:1 PC-d5 100 855681 17:0-18:1 PC-d5 150 855680 17:0-20:3 PC-d5 100 855678 17:0-22:4 PC-d5 50	Avanti
330826 - PE Internal Standard Mixture - UltimateSPLASH™	Catalog Number Mixture Components Target Concentration (µg/mL) 856721 17:0-14:1 PE-d5 25 856720 17:0-16:1 PE-d5 50 856719 17:0-18:1 PE-d5 75 856718 17:0-20:3 PE-d5 50 856717 17:0-22:4 PE-d5 25	Avanti
330827 - PG Internal Standard Mixture - UltimateSPLASH™	Catalog Number Mixture Components Target Concentration (µg/mL) 858135 17:0-14:1 PG-d5 25 858134 17:0-16:1 PG-d5 50 858133 17:0-18:1 PG-d5 75 858132 17:0-20:3 PG-d5 50 858131 17:0-22:4 PG-d5 25	Avanti
330828 - PS Internal Standard Mixture - UltimateSPLASH™	Catalog Number Mixture Components Target Concentration (µg/mL) 858153 17:0-14:1 PS-d5 25 858152 17:0-16:1 PS-d5 50 858151 17:0-18:1 PS-d5 75 858150 17:0-20:3 PS-d5 50 858149 17:0-22:4 PS-d5 25	Avanti
330829 - DG Internal Standard Mixture - UltimateSPLASH™	Catalog Number Mixture Components Target Concentration (µg/mL) 800827 17:0-14:1 DG-d5 25 800826 17:0-16:1 DG-d5 50 800824 17:0-18:1 DG-d5 75 800825 17:0-20:3 DG-d5 50 800823 17:0-22:4 DG-d5 25	Avanti
330830 - PI Internal Standard Mixture - UltimateSPLASH™	Catalog Number Mixture Components Target Concentration (µg/mL) 800827 17:0-14:1 DG-d5 25 800826 17:0-16:1 DG-d5 50 800824 17:0-18:1 DG-d5 75 800825 17:0-20:3 DG-d5 50 800823 17:0-22:4 DG-d5 25	Avanti
330831 - Lyso PI Internal Standard Mixture - UltimateSPLASH™	Catalog Number Mixture Components Target Concentration (µg/mL) 850107 15:0 Lyso PI-d5 25 850108 17:0 Lyso PI-d5 50 850106 19:0 Lyso PI-d5 25	Avanti
330832 - Lyso PS Internal Standard Mixture - UltimateSPLASH™	Catalog Number Mixture Components Target Concentration (µg/mL) 858146 15:0 Lyso PS-d5 25 858148 17:0 Lyso PS-d5 50 858147 19:0 Lyso PS-d5 25	Avanti
330833 - Lyso PG Internal Standard Mixture - UltimateSPLASH™	Catalog Number Mixture Components Target Concentration (µg/mL) 858123 15:0 Lyso PG-d5 25 858130 17:0 Lyso PG-d5 50 858129 19:0 Lyso PG-d5 25	Avanti
330834 - Lyso PC Internal Standard Mixture - UltimateSPLASH™	Catalog Number Mixture Components Target Concentration (µg/mL) 870309 15:0 Lyso PC-d5 25 855679 17:0 Lyso PC-d5 50 855778 19:0 Lyso PC-d5 25	Avanti
330835 - Lyso PE Internal Standard Mixture - UltimateSPLASH™	Catalog Number Mixture Components Target Concentration (µg/mL) 856709 15:0 Lyso PE-d5 25 856710 17:0 Lyso PE-d5 50 856716 19:0 Lyso PE-d5 25	Avanti
830856P	17:0 PA	Avanti
857127P	LPA 17:0	Avanti
2292125	Palmitic acid-1-13C	Sigma-Aldrich
255107	Carnitine C8:0-d3.IS	supelco
253156	Carnitine C10:0-d3.IS	supelco
2292125	Carnitine C16:0-d3.IS	supelco
294347	carnitine C12:0-d9	supelco
