# Supplementary material for: Untargeted lipidomics and metagenomics reveal the mechanism of aspirin eugenol ester relieving hyperlipidemia in ApoE−/− mice
Source: Front Nutr. 2022 Dec 19;9:1030528. doi: 10.3389/fnut.2022.1030528 (PMC9815714; doi:10.3389/fnut.2022.1030528)
Supplement: Supplementary file 3 [file Table_2.XLSX]

## Sheet: 数据矩阵原始数据
m/z	Ion mode	Lipid	Retention time	QC-1	QC-2	QC-3	AEE-1	AEE-2	AEE-3	AEE-4	AEE-5	AEE-6	HFD-1	HFD-2	HFD-3	HFD-4	HFD-5	HFD-6	ND-1	ND-2	ND-3	ND-4	ND-5	ND-6
316.2	pos	Acar(10:0)	1.04	2.59247	2.41261	2.40921	1.22198	2.40527	1.64745	2.71878	4.32598	3.83635	1.08637	1.00654	1.27437	1.06879	1.12368	0.934982	4.06636	2.2211	2.8814	5.00621	3.02642	2.13904
314.2	pos	Acar(10:1)	1	0.37815	0.364474	0.357264	0.293188	0.384236	0.315795	0.381576	0.460811	0.459434	0.262673	0.215912	0.265588	0.199545	0.218579	0.235643	0.543968	0.431512	0.505542	0.675051	0.492226	0.373483
344.3	pos	Acar(12:0)	1.6	3.34014	3.23137	3.20802	1.2623	3.44269	1.00508	1.61785	3.79742	2.36309	0.910054	0.978171	1.13312	0.961879	2.01924	1.04414	6.65017	4.63584	5.98682	9.94278	5.82586	4.01513
342.3	pos	Acar(12:1)	1.3	2.67932	2.49029	2.37436	0.595783	1.91516	0.652736	0.900662	2.78288	1.77966	0.480244	0.669924	0.666159	0.64796	1.4416	0.574741	5.52892	4.42242	4.70077	8.00993	5.61126	2.59183
372.3	pos	Acar(14:0)	2.59	2.1457	2.0934	2.05539	2.35087	2.03642	2.35705	1.4045	2.35319	1.55301	1.69129	1.32271	1.52423	1.50612	1.88873	1.54233	3.07612	2.67251	2.81525	3.33507	2.17272	2.68679
370.3	pos	Acar(14:1)	1.9	1.02674	0.968168	0.974603	0.807954	1.06198	0.537975	0.580059	1.25242	0.849257	0.618053	0.526708	0.741949	0.566538	0.754113	0.533102	1.73111	1.18957	1.47693	2.52299	1.20761	1.10605
368.3	pos	Acar(14:2)	1.6	0.344027	0.36235	0.331772	0.225102	0.250821	0.368466	0.117381	0.32143	0.270859	0.111134	0.191278	0.167537	0.19624	0.214346	0.196387	0.654491	0.534616	0.673538	0.9996	0.568204	0.532047
400.3	pos	Acar(16:0)	4.3	30.8997	30.0781	31.3949	33.0296	34.1954	40.0789	21.1016	30.6351	22.0779	23.4958	19.736	22.2186	25.9231	32.5622	26.8146	33.8037	40.4781	44.2504	40.5167	32.211	38.1946
398.3	pos	Acar(16:1)	3.2	2.17913	2.19009	2.1502	2.1873	2.23641	2.15905	1.44342	2.32594	1.99097	2.15483	1.60123	1.86071	1.95836	2.55625	1.73931	2.57887	2.793	2.60296	2.93564	2.06074	2.18957
396.3	pos	Acar(16:2)	2.4	0.315074	0.298734	0.292203	0.289416	0.236273	0.185078	0.161254	0.24855	0.229089	0.203124	0.172269	0.217596	0.200425	0.213859	0.170665	0.4818	0.446054	0.531013	0.560695	0.419161	0.50082
428.4	pos	Acar(18:0)	5.58	21.6624	20.0451	19.9902	25.851	26.5189	24.2249	13.9293	20.5077	17.278	17.4716	15.9991	17.3121	18.8506	25.2473	22.8234	18.8835	22.6045	25.5538	30.2969	19.3814	22.5756
426.4	pos	Acar(18:1)	4.79	14.0174	14.0699	13.4025	15.5708	15.9802	16.7513	13.5104	17.0197	14.0148	14.4433	11.2047	16.1554	15.5861	19.0289	12.941	11.6176	13.3711	13.7541	14.7941	9.76122	12.0833
424.3	pos	Acar(18:2)	3.88	8.81093	8.52147	8.50857	6.62159	6.51639	5.72664	4.60163	5.55429	5.07875	6.20186	5.09189	5.84316	6.04629	8.81732	6.0517	10.65	17.7388	15.0164	12.7376	13.2837	12.2751
456.4	pos	Acar(20:0)	6.32	1.94077	1.88328	1.96438	2.41174	3.69262	3.63381	1.56655	1.91374	2.11961	1.50755	1.91834	1.88059	2.1755	2.11034	3.09483	1.21842	1.33272	1.99348	1.54699	1.44682	1.35761
454.4	pos	Acar(20:1)	5.65	1.88325	2.00661	1.94921	1.78071	2.28618	4.62485	2.11642	2.32776	2.74858	1.96124	1.72665	2.89841	2.36244	1.54037	1.82591	1.09571	0.888511	1.78303	1.35412	1.07643	1.22371
452.4	pos	Acar(20:2)	5.2	0.54647	0.505011	0.498419	0.647167	0.562397	0.903155	0.581133	0.65102	0.696754	0.561914	0.46797	0.666159	0.60369	0.462545	0.44241	0.345183	0.305735	0.596866	0.398094	0.408968	0.475042
484.4	pos	Acar(22:0)	7.1	0.345964	0.337687	0.337712	0.447654	0.652709	0.488061	0.353372	0.384008	0.383419	0.337841	0.402615	0.289671	0.532997	0.346909	0.642978	0.220646	0.161328	0.231121	0.235394	0.183816	0.165315
482.4	pos	Acar(22:1)	6.4	1.18134	1.18288	1.16805	1.15175	2.11697	2.81669	1.52208	1.1738	1.87533	1.06381	1.36231	1.01782	1.63127	0.727042	1.49757	0.658364	0.399769	0.953572	0.799614	0.560194	0.685602
512.5	pos	Acar(24:0)	8	0.297569	0.302943	0.291442	0.399259	0.309426	0.300026	0.264692	0.344473	0.307157	0.361113	0.394073	0.402886	0.434657	0.43355	0.445035	0.184729	0.223775	0.189526	0.21927	0.192909	0.181632
288.2	pos	Acar(8:0)	0.84	0.550362	0.526836	0.54647	0.364096	0.69346	0.673234	0.684893	0.669059	0.945593	0.456343	0.489837	0.421799	0.390085	0.365432	0.487348	0.495528	0.33095	0.438981	0.472775	0.464195	0.420395
628.6	pos	CE(15:0)	17.3	5.29863	6.82972	7.59967	5.65628	3.34264	10.3995	3.7861	4.1661	10.0338	9.97092	6.32744	6.01062	6.44597	6.39408	0	3.64781	3.6741	3.04195	5.05368	3.85827	1.59316
642.6	pos	CE(16:0)	17.3	355.111	393.022	232.537	205.734	202.875	409.287	369.542	252.563	504.926	190.846	309.937	321.217	207.588	164.465	232.946	173.92	115.885	120.96	206.259	255.659	255.368
656.6	pos	CE(17:0)	17.4	48.5981	52.5376	34.7291	57.1956	50.0888	96.2727	36.1181	29.8552	88.297	45.5529	73.884	55.2104	41.8526	53.8494	45.4199	11.9295	21.4919	26.757	28.256	29.5021	13.2171
664.6	pos	CE(18:3)	16.94	871.377	772.673	825.371	429.363	786.732	978.171	1080.13	1424.91	2404.56	1217.79	1427.47	1963.99	597.829	655.355	1148.35	169.541	0	249.097	505.368	0	0
696.7	pos	CE(20:1)	17.41	2760.08	1533.76	2114.31	2115.06	2260.04	3356.67	2063.09	1976.73	3612.15	2934.89	4897.51	2676.74	2486.12	2957.09	2029.59	37.7253	0	0	192.968	71.5916	90.9235
722.7	pos	CE(22:2)	17.4	2089.51	1446.2	2251.24	2331.88	3432.18	7069.67	2040.42	4444.35	5629.02	3299.38	4889.48	3668.95	3278.9	2099.81	2503.73	4.06648	11.3528	6.77422	23.3611	13.4389	23.2829
718.7	pos	CE(22:4)	17.13	14854.5	12029.9	11009.9	0	0	20902	10693.3	16474.5	15658.4	15223.5	16578.7	18325.2	8329.35	15440.8	0	115.63	222.681	232.494	166.82	151.428	239.207
714.6	pos	CE(22:6)	16.91	653.184	589.533	607.908	1118.4	535.447	1493	1802.37	2471.17	4530.07	1330.86	650.618	1776.69	923.501	252.582	362.763	319.062	455.685	453.183	422.856	292.683	336.607
510.6	pos	Cer(d16:1/16:0)	9.77	27.038	21.1937	22.7611	14.5085	15.4448	24.3705	13.9981	23.3053	16.1613	34.7753	23.2474	19.8344	29.2488	23.3299	17.0171	13.3407	25.5837	20.0783	23.399	15.8312	15.3865
538.6	pos	Cer(d16:1/18:0)	11.36	35.6125	31.1652	30.1314	22.8862	23.5609	21.0226	15.9468	34.3989	22.2275	27.7303	32.8613	27.5796	41.7981	49.541	33.1322	23.6815	44.3528	40.3531	60.8737	38.8957	44.2049
566.6	pos	Cer(d16:1/20:0)	12.92	13.1912	11.4995	17.1122	4.70749	9.13901	8.36011	5.71636	16.49	9.95909	13.1601	9.77936	13.9798	13.1334	17.5824	9.12667	15.1573	21.7585	25.2915	21.3188	18.0399	20.2039
524.6	pos	Cer(d17:1/16:0)	10.49	526.907	514.386	521.311	438.935	281.492	349.111	299.365	439.874	291.049	476.362	402.459	437.058	451.827	444.096	316.817	674.018	1182.52	933.165	1659.13	853.859	685.407
552.6	pos	Cer(d17:1/18:0)	12.14	71.3768	83.4582	64.0081	21.5831	39.4864	22.7203	20.0456	39.8033	42.6541	34.9783	30.1143	34.2006	49.1426	79.6565	40.0962	150.664	126.647	192.496	186.724	115.918	173.284
580.6	pos	Cer(d17:1/20:0)	13.57	28.177	40.882	28.5123	6.87654	19.3208	10.6141	12.3315	16.7769	15.881	17.9241	15.6587	18.6849	17.7613	28.0446	16.9946	66.3449	81.7511	83.0837	98.7078	64.8856	83.8288
622.6	pos	Cer(d17:1/23:0)	15.23	460.78	303.228	275.862	49.3639	47.6735	123.975	28.6509	66.3744	164.585	64.6513	101.86	92.9528	83.4303	83.7138	93.4235	441.057	1152.46	591.922	1122.36	899.318	561.777
636.6	pos	Cer(d17:1/24:0)	15.36	1013.23	879.832	748.764	162.49	240.653	417.866	138.066	375.965	526.342	239.48	398.465	384.448	246.571	344.127	214.754	1395.76	2818	1447.11	2654.41	2326.5	2006.81
510.5	pos	Cer(d18:1/14:0)	9.76	47.2867	49.916	46.1015	23.0371	31.8097	58.9837	33.5801	46.1329	43.0094	65.4254	42.5918	32.3276	71.1314	63.7774	48.8901	36.9097	47.2494	49.1256	41.3596	34.5128	28.1741
538.5	pos	Cer(d18:1/16:0)	11.3	32939	23787.1	21911	45621.6	28643.5	33050	29462.8	34518.7	27238.2	26473.9	30432.5	23064.3	28336.9	38761.2	27879.9	21462.3	32639.2	39330.4	34169.4	29860	17024.5
566.6	pos	Cer(d18:1/18:0)	12.85	3710.46	3564.85	4474.09	4069.88	3743.8	2556.8	2822.92	5856.25	4022.5	4906.68	3143.02	3704.92	5355.81	6503.08	3971.44	3014.92	3051.21	4873.42	3302.48	2864.52	3784.3
594.6	pos	Cer(d18:1/20:0)	14.15	2024.55	3055.76	2430.18	1890.45	1854.62	1961.84	3037.68	2786.73	2300.14	2175.47	1870.53	2397.61	2784.6	3409.29	1609.08	1858.23	2798.64	2988.69	3082.88	1861.14	2948.57
650.6	pos	Cer(d18:1/24:0)	15.57	11715.2	6716.37	8078.82	6504.73	7126.6	11382.5	4080.83	9918.73	15258.4	6728.73	9074.11	10663.8	5756.27	11157	6670.23	9103.95	13299.5	10702.8	13666.6	10713.6	9742.17
678.6	pos	Cer(d18:1/26:0)	15.95	187.057	165.522	143.76	109.371	193.951	225.267	90.0751	114.594	427.151	209.843	235.938	361.231	197.267	367.638	154.693	130.44	222.736	209.475	257.523	345.118	141.531
508.5	pos	Cer(d18:2/14:0)	8.68	12.1102	11.9043	12.2749	4.66328	6.29622	10.7813	5.61454	9.53437	6.90265	13.3063	8.67416	7.56741	12.7677	15.0064	8.18761	11.9706	17.8889	16.8565	12.9634	12.8545	11.3672
536.5	pos	Cer(d18:2/16:0)	9.99	643.412	666.63	597.942	486.777	414.867	576.606	442.891	685.85	372.372	827.065	543.995	595.056	809.729	840.035	526.24	473.218	726.942	841.742	712.989	579.495	478.293
564.6	pos	Cer(d18:2/18:0)	11.6	161.51	167.181	186.498	108.692	118.591	85.2539	80.5971	188.774	141.856	200.988	128.519	154.389	205.282	253.507	150.952	169.321	184.995	284.913	174.349	153.059	225.118
592.6	pos	Cer(d18:2/20:0)	13.12	310.918	385.802	286.819	154.65	308.161	225.874	276.219	284.137	230.11	267.658	222.791	293.334	231.737	397	213.212	402.154	539.209	480.861	591.409	330.971	554.873
606.6	pos	Cer(d18:2/21:0)	13.79	48.338	56.7617	58.8726	25.0979	42.4473	20.8006	34.7229	26.9313	28.8232	28.2093	30.0181	36.8308	24.6249	55.6056	38.3338	56.1167	120.763	101.009	124.08	87.4972	102.601
646.6	pos	Cer(d18:2/24:1)	14.37	4236.29	2975.61	2655.74	1527.07	2076.34	4951.77	1455.37	2814.66	4752.58	1899.53	2645.37	3338.39	1500.83	3103.51	1489.77	3734.7	6852.25	4981.93	6651.14	4715.66	3539.52
650.6	pos	Cer(d19:1/23:0)	15.49	8.80268	8.22945	6.87192	5.54594	3.99924	0	2.91021	4.96957	12.2295	6.3802	7.44786	0	5.54406	6.48962	5.39847	12.6688	15.4497	12.529	16.5348	18.5166	10.8671
664.6	pos	Cer(d20:1/23:0)	15.75	11.2414	7.68292	7.53719	10.7841	8.17754	12.4585	6.73385	11.0284	19.3221	17.2684	13.2052	10.231	8.44931	14.0518	11.2827	7.40818	13.0206	8.61115	17.4671	8.21416	9.25471
369.3	pos	Cholesterol	10	77.6017	74.9502	65.972	59.6234	88.9368	104.324	71.3384	87.3237	111.726	79.9298	71.2083	91.5955	71.6468	92.0728	68.0763	63.471	69.0657	74.9269	69.2353	70.2059	50.0225
465.3	neg	Cholesterol sulfate	6.27	21260.2	20066.7	17135.7	15242.7	14057	15457.1	8899.08	27730.8	15160.7	41750.4	25185.1	40507.4	38171.5	38804.3	23273	8923.17	11549.1	16083	18411.7	8862.96	12501.2
586.5	pos	DAG(16:0/16:0)	13.93	7016.9	7050.6	5840.61	4402.78	5773.05	6476.92	4203.93	5122.92	5727.65	6411.21	10330.1	5432.12	6621.27	8197.29	5839.65	7264.13	12390.8	10639	8487.26	9939.82	8859.08
584.5	pos	DAG(16:0/16:1)	12.91	53896.2	38348.9	56701.6	11984	26148.4	26136.6	11012.5	19665.8	19111.3	27752.3	38497.8	21558.7	39902.4	58837.4	26265	48002.4	77756.3	58867	60396.7	49957	37440
614.6	pos	DAG(16:0/18:0)	14.92	3756.83	5250.19	5965.81	4949.57	5570.25	4457.34	4370.34	6117.39	3355.66	4943.89	4302.25	6019.78	7014.83	8133.75	4306.25	4983.87	6734.11	4954.06	5450.81	5245.39	7011.08
612.6	pos	DAG(16:0/18:1)	14.07	36245.1	29534.2	28929.6	26342.8	25520	31233.3	22204.7	27139.2	32524.9	29464.6	38394.8	24514	39574.5	41782.5	25559.6	32948.9	51753.1	54516.4	43331.3	30735.5	29527.8
610.5	pos	DAG(16:0/18:2)	13.1	867130	664291	1.0105e+06	462529	558408	508157	367651	595245	598026	684365	770605	591296	746700	866160	554539	797088	762441	738056	795176	697470	611641
608.5	pos	DAG(16:0/18:3)	12.11	18002.1	15401.6	15396.2	1578.63	6038.04	4883.92	1657.15	3339.76	4294.26	5033.98	7440.48	3305.79	8348.3	15952.4	6024.52	21008.4	66457.5	58374.8	35618.2	46934.2	41186.2
642.6	pos	DAG(16:0/20:0)	15.49	272.286	308.553	290.704	340.695	400.234	324.039	334.558	389.045	253.887	334.638	457.574	457.03	516.133	608.381	318.043	204.151	296.665	243.892	209.04	160.855	192.172
640.6	pos	DAG(16:0/20:1)	14.95	2572.86	3687.91	2722.04	2000.94	3407.1	2573.92	2401.01	2907.26	2004.42	2946.48	2990.59	3558.09	4687.04	5108.19	2664.47	2806.89	4137.39	3769.09	2964.38	2608.46	2606.98
638.6	pos	DAG(16:0/20:2)	14.31	1075.42	819.672	896.405	1390.04	793.651	1066.29	694.939	1009.41	1077.18	813.879	1140.96	968.699	1109.48	1365.65	850.754	811.741	1680.73	1756.78	1026.27	1401.03	1351.2
636.6	pos	DAG(16:0/20:3)	13.43	24824.5	18213.4	28560.5	15690	17279.6	20792.6	17038.3	22855.1	22161.5	22223.9	26183.8	18110.4	22358.2	23990.8	14262.3	19300.2	25674.2	23805.6	21098.3	21638	17265.8
634.5	pos	DAG(16:0/20:4)	12.86	96702.9	93355.3	128707	78064	83138.6	76174.9	56733.8	94242.2	70835.9	82957.4	87381.5	58532.4	89245.2	109117	78723.9	91246.1	114984	91887.4	96574.4	94699.9	78875.1
632.5	pos	DAG(16:0/20:5)	11.85	1822.81	1244.6	1412.1	338.642	694.531	642.621	239.757	590.66	578.077	729.927	749.232	547.497	827.976	902.252	632.295	1799	5673.91	4643.39	2691.04	4506.05	3245.35
668.6	pos	DAG(16:0/22:1)	15.48	269.998	266.269	340.916	350.671	262.352	281.76	259.773	328.413	235.689	382.001	419.041	468.53	414.547	428.419	239.292	189.111	293.968	365.222	195.363	192.837	235.694
666.6	pos	DAG(16:0/22:2)	15.07	128.771	149.939	167.895	142.388	150.22	141.111	116.842	114.647	99.9119	158.217	190.612	168.98	221.092	252.08	137.35	164.204	0	0	161.232	131.819	173.82
664.6	pos	DAG(16:0/22:3)	14.62	275.482	311.107	312.873	236.118	343.188	0	296.54	328.413	267.1	328.917	334.683	401.818	371.799	460.293	250.943	231.888	399.827	411.532	216.451	211.64	290.878
610.5	pos	DAG(16:1/18:1)	13.08	175450	141398	193698	45924	125474	149403	60175.2	103657	123050	147054	223748	115433	175932	303883	120301	125650	152847	166392	162316	122071	92803.8
608.5	pos	DAG(16:1/18:2)	11.96	246361	181583	201859	25354.6	109322	77114.5	27719.5	48375.1	0	73954.7	164101	62245.8	136124	205255	84414.5	247920	603877	625415	482843	386164	335090
638.6	pos	DAG(16:1/20:1)	14.27	180.255	135.326	137.038	65.3563	110.882	201.341	88.9382	116.125	130.258	144.689	187.495	146.293	176.406	162.298	83.9129	143.479	220.96	264.876	259.563	127.431	131.795
636.6	pos	DAG(16:1/20:2)	13.39	14171	12571.6	17375.4	5932.83	10883.3	10171.6	5898.8	8982.79	10356.4	10855.1	15027.4	10646.8	12409.3	16393.4	8199.58	11700.7	14595.9	13240.1	15451.3	11337.5	10287.5
632.5	pos	DAG(16:1/20:4)	11.65	2637.43	2205.36	2308.18	767.791	1692.17	1339.25	846.727	0	1338.55	1564.13	2392.5	1195.33	2485.13	2418.96	1564.3	2792.18	6074.84	6767.47	4514.96	4534.18	3453.25
630.5	pos	DAG(16:1/20:5)	10.54	275.981	223.668	235.194	15.2524	60.2387	62.3042	14.3049	30.2039	42.5472	52.9107	97.3318	34.0136	93.5415	151.983	67.8702	308.582	1232.96	913.086	524.469	706.329	474.347
666.6	pos	DAG(16:1/22:1)	14.4	177.823	217.508	213.974	102.041	455.468	200.696	58.3554	88.0046	68.6093	106.639	301.682	0	200.064	527.762	363.076	233.619	0	342.974	300.559	120.644	200.411
606.5	pos	DAG(16:2/18:2)	10.84	4624.88	3685.53	3562.18	316.269	1077.98	713.94	215.28	536.32	778.76	609.278	1332.26	613.147	1421.81	2318.51	957.143	8116.1	20986.6	23784.7	15811.4	11249.1	12239.3
604.5	pos	DAG(16:2/18:3)	10.22	115.244	100.845	107.852	13.9142	52.8189	44.9522	10.0038	17.5412	26.3209	21.8139	41.7097	21.7846	43.9784	88.3206	44.6356	188.366	0	584.701	417.026	239.2	239.464
642.6	pos	DAG(18:0/18:0)	15.48	1781.15	2175.97	2535.93	2035.13	2101.23	2378.79	2005.81	2550.22	2098.36	3306.88	2614.71	2717.08	2791.1	2337.68	2273.17	1548.9	2814.13	2342.19	1676.41	1798.72	1679.47
640.6	pos	DAG(18:0/18:1)	14.99	20021.1	25650.1	23573.4	15860	26591.3	24820	21366.1	15776.4	23237.1	25970.2	23637	26869.7	37047.6	35254.9	22122.3	20484.9	33878.4	30486.6	22641.7	12516	23766.1
638.6	pos	DAG(18:0/18:2)	14.34	16621.1	13401.8	12677.5	12437.2	13569.1	10558.5	8671.89	11288.1	13183.7	12226	13179.6	10049.3	14217.8	15547	9312.91	21672.7	29111.7	30776.1	26942.6	17460.1	19870.5
666.6	pos	DAG(18:0/20:2)	15.08	613.483	742.966	681.428	593.081	754.988	704.399	765.441	668.083	691.215	922.131	832.724	957.078	997.175	1056.66	599.498	582.992	747.767	761.742	464.843	512.539	738.156
664.6	pos	DAG(18:0/20:3)	14.59	4914.17	5580.78	6761.25	4000.94	4936.25	4895.05	4916.99	6734.49	4735.01	6396.2	5064.22	9248.11	8679.08	6869.32	3297.47	6333.67	10133	7538.17	4409.99	5978.66	6128.24
662.6	pos	DAG(18:0/20:4)	14.15	7421.14	6071.03	5457.36	6092.29	5367.93	4537.46	3646.95	6277.08	4981.37	5561.5	5975.88	4209.84	6104.47	6752.9	4551.82	9288.73	13146.3	11480.7	10177.2	6251.32	7087.25
660.6	pos	DAG(18:0/20:5)	13.35	1115.85	848.435	1310.74	467.198	588.1	476.687	347.246	817.279	618.301	754.896	475.969	563.91	651.48	698.318	581.784	1278.23	2065.8	1565.07	1349.49	1327.44	959.977
638.6	pos	DAG(18:1/18:1)	14.2	67340.1	55450.4	54329.4	56165.9	61713.2	60522.7	43693.1	64219.9	72194.2	66256	76472	54187.2	68571.9	81967.2	51711.7	58860.2	74472.1	76351.4	74564.1	54664.4	53366.2
636.6	pos	DAG(18:1/18:2)	13.25	1.07745e+06	797062	1.24819e+06	571703	855675	786040	664898	863406	776944	894488	1.0163e+06	942774	971360	1.08937e+06	776581	889369	843620	870279	994511	769835	710593
634.5	pos	DAG(18:1/18:3)	12.29	165328	133187	187242	23553.3	56607	50227.1	23008.2	42448.8	49423.4	61917.5	101905	48302.7	85087.3	139680	60338.3	183567	251049	250412	238756	201378	174097
632.5	pos	DAG(18:1/18:4)	11.08	3687.86	2834.61	3142.09	390.776	1952.63	1320.29	330.188	750.139	956.973	1082.26	2419.69	1066.19	2352.5	3914.29	1665.16	3749.03	11659.9	10802.6	7047.13	4575.2	3073.58
666.6	pos	DAG(18:1/20:1)	15.02	12802.7	14401.7	16702.3	6192.82	15774.8	21608.3	13661.1	14222.7	13483.1	14186.3	17550	32620.7	25029.8	19899.7	11894.5	12246.3	13971.1	15080.8	11799.2	8145.71	12645.4
664.6	pos	DAG(18:1/20:2)	14.45	7982.12	10467.3	10234.7	5160.68	9111.17	11794.2	10392.3	9717.78	9816.42	14054.2	14061	17387.4	18462.8	15724.1	8978.4	6657.84	12513.7	9628.44	5467.31	6033.7	9308.29
662.6	pos	DAG(18:1/20:3)	13.59	3660.99	3097.86	3056.13	1266.16	2566.76	5336.62	2354.81	3077.22	4233.85	3191.61	5796.14	3054.45	5183.69	4363.24	1932.96	1655.98	3767.62	3808.61	2688.51	3434.32	2351.38
660.6	pos	DAG(18:1/20:4)	13.04	111273	83928.2	124692	53680.4	96739.6	91137.9	59683.6	97363.8	99133.3	94866.4	121218	89474.2	117675	126233	69569.3	81181.9	91524.8	91954	100976	79931.1	63998.9
634.5	pos	DAG(18:2/18:2)	12.18	902352	736794	995133	271633	525070	411543	237745	453058	414563	468135	767406	451647	682789	797560	467875	904616	779155	754098	907989	728941	641039
632.5	pos	DAG(18:2/18:3)	11.08	25835.7	20529.2	19783.1	1219.39	9809.22	4011.93	1740.45	2773.4	5384.91	4812.24	11234.5	4867.3	9912.6	13511.3	6128.73	29557.1	86045	86562.4	54137.3	85909.8	56407
662.6	pos	DAG(18:2/20:2)	13.59	1337.96	1218.83	1241.94	363.662	855.91	1125.76	658.314	676.882	1015.78	987.067	1629.78	1143.62	1497.45	1397.83	543.793	1072	2759.22	2699.98	1784.73	2220.38	1655.77
660.6	pos	DAG(18:2/20:3)	12.55	46263.9	42328	54264.2	15370.5	27449.5	35212	22393.4	34039.3	36359.2	32948.9	37833.4	36080.1	43361.6	42358.3	18451.4	41876.4	74565.9	56507.4	55198.9	58199.5	47748.6
658.5	pos	DAG(18:2/20:4)	11.88	84223.2	61929.6	74076.8	14494.5	42938.9	29647.7	18455.2	29985.9	33806.6	30120.1	49552.1	27346.7	50513.5	58782.4	30372.6	92668.9	216899	233492	163215	175189	158643
654.5	pos	DAG(18:3/20:5)	9.98	67.2581	50.5658	51.4606	3.23896	19.6167	11.995	0	7.78394	6.44889	9.43975	18.2805	5.95499	21.0119	27.9262	14.4545	103.306	309.332	346.63	171.427	166.218	145.677
540.5	pos	dhCer(d18:0/16:0)	11.77	690.146	880.813	981.064	858.473	819.365	601.538	573.297	1392.62	853.623	970.026	729.691	821.018	1125.02	1252.44	591.897	568.397	922.865	1049.16	705.521	687.753	563.741
568.6	pos	dhCer(d18:0/18:0)	13.54	186.308	252.88	205.997	176.7	354.215	107.398	170.369	220.3	195.506	229.989	147.608	160.865	272.807	460.449	203.27	168.903	234.541	237.514	254.632	167.215	237.584
624.6	pos	dhCer(d18:0/22:0)	15.26	436.925	285.745	293.103	236.025	285.02	451.503	214.769	442.496	506.898	350.169	397.458	505.116	427.078	402.804	258.244	221.15	366.537	266.036	363.08	310.31	246.386
566.6	pos	dhCer(d18:1/18:0)	13.54	298.773	335	247.946	285.46	370.788	288.296	308.652	319.654	248.954	265.117	253.972	241.843	223.701	286.191	206.305	513.33	323.029	311.959	365.074	321.092	370.99
594.6	pos	dhCer(d18:1/20:0)	14.15	320.634	324.353	347.558	237.649	467.022	322.082	412.132	344.243	339.097	401.301	288.507	408.877	371.537	523.248	328.947	344.98	415.399	392.656	533.489	341.759	459.602
622.6	pos	dhCer(d18:1/22:0)	15.04	2209.84	1643.92	1467.98	952.397	1316.71	2285.83	772.654	1774.35	2046.89	1619.66	1097.5	2004.8	1474.17	1698.33	1375.57	1655.15	2737.47	1562.74	2697.61	2014.87	1498.82
253.1	neg	FA(16:1)	5.98	3083.82	4456.79	3724.33	5712.55	3706.24	3336.43	4159.25	3764.14	2696.81	4675.63	4569.09	4589.32	4266.36	5099.74	4399.72	5662.65	2241.01	2961.61	3579.05	3094.65	4691.53
251.1	neg	FA(16:2)	5.39	1305.9	1382.77	1103.02	0	0	0	0	0	0	0	1869.88	0	1113.5	1070.32	0	1996.9	1290.74	881.35	1085.14	1068.74	1355.33
283.2	neg	FA(18:0)	7.38	8327.64	14006.6	13304.8	15919	7081.78	8127.39	23082.3	7751.5	7419.99	11823.2	10472.3	11571.4	11797.4	10390	9126.73	12112.7	6026.5	5837.25	7167.93	7763.93	9732.46
281.2	neg	FA(18:1)	6.63	32547.1	49175.8	33904	37224.7	34418.8	40843.9	59684.6	38826.5	30374.9	70971.7	46054	95395.8	53747.7	58342.7	34993.7	38112.5	30677.4	23110.1	29594.8	29490.2	43527
279.2	neg	FA(18:2)	6.11	35761.6	28586.1	39276.1	30991.6	20425.4	25057.8	33723.7	26693.2	14056.7	30243.2	32327.6	65328.6	40757.7	44501.6	28150.3	56769.2	33088.2	40263.6	38676.7	64774.2	58968.1
277.2	neg	FA(18:3)	5.68	7088.79	8070.49	6685.29	3785.46	3473.8	3747.26	3784.42	4512.22	3189.17	4675.63	5096.79	6489.95	5629.84	6906.35	4089.3	10091.5	12275.1	11796.5	8932.95	8828.77	11137.1
309.2	neg	FA(20:1)	7.47	3281.74	4181.32	3343.57	4829.16	3205.44	3780.82	9319.84	4147.44	4273.24	6571.17	4008.71	6294.47	5177.69	3106.27	3394.59	3749.42	1460.93	1744.2	2166.72	2621.35	4696.85
307.2	neg	FA(20:2)	6.8	3023.67	2721.18	3442.63	6532.35	4279.7	4997.72	6401.51	4432.69	4082.07	6580.37	5109.66	10276.9	5927.99	4068.48	3627.55	2743.84	1636	2006.6	2595.79	2305.07	3250.31
305.2	neg	FA(20:3)	6.33	14335.3	22506.9	15041.9	24702.8	13259	20388.5	26272.6	20288.7	18779.8	24862.5	19563.4	30306.6	26771	18992.9	15558	6852.48	4839.37	4061.17	8514.99	4702.98	12080.7
303.2	neg	FA(20:4)	6.02	108849	136947	127172	181047	104065	97258.6	160797	151660	103006	168840	135142	209164	164745	140954	122450	131510	109691	93251.4	103582	101607	111685
301.2	neg	FA(20:5)	5.52	13717	20475.6	15930.1	5816.07	5873.36	7795.22	4819.96	7429.54	4059.28	10725.2	9762.42	9610.1	11443.9	10176.4	7508.55	16999.1	23439.8	19999.9	15411.8	25855.3	25103.9
333.1	neg	FA(22:3)	6.65	1381.71	2161.02	1665.83	4086.29	2542.91	2442.36	2989.59	2900.57	1922.96	3019.36	1998.55	3200.62	2360.43	2539.38	2471.17	0	823.723	855.912	0	0	0
329.2	neg	FA(22:5)	6.14	30132.7	44154.2	41424.9	65073.2	42351.2	60083.3	16551.7	13281.9	40504.3	18739.6	52902.5	90852.1	67368.8	42497.7	44722.7	11099.3	14911.1	21016.8	18546.1	12700.8	12905
327.2	neg	FA(22:6)	5.89	130161	205431	173624	241709	138505	107315	200798	170425	106816	233781	140754	201345	184780	118379	139399	248385	140463	109290	150438	160194	230120
367.3	neg	FA(24:0)	11.8	1265.72	1245.92	1175.6	0	0	0	0	1440.68	0	1666.06	0	0	0	953.845	1526.68	1480.98	605.679	613.911	842.501	923.829	1215.89
862.6	pos	Hex2Cer(d18:1/16:0)	8.99	66.2385	58.7533	67.4286	55.016	43.4965	77.0245	62.3685	100.246	83.907	101.584	65.9897	61.5354	95.4489	80.9043	51.9949	44.4231	55.398	86.2069	45.3818	38.5962	29.8098
890.7	pos	Hex2Cer(d18:1/18:0)	10.34	14.6265	13.4485	13.3005	13.2646	12.039	11.7864	16.4204	20.0277	12.5267	24.5582	17.0531	20.3806	18.7338	20.9675	18.2291	6.41453	11.2188	9.34697	9.71247	9.54975	8.6453
918.7	pos	Hex2Cer(d18:1/20:0)	11.93	7.93827	7.91268	9.44042	7.18998	6.60275	4.5264	5.83914	10.1279	9.0469	15.1358	9.29039	11.9601	13.2482	15.6556	9.76974	6.89956	5.84016	9.29442	5.74344	7.31858	3.9792
974.8	pos	Hex2Cer(d18:1/24:0)	14.44	14.6687	14.3443	9.39344	6.82775	7.19266	14.4191	5.10617	10.6199	16.6299	15.7873	16.9487	18.3886	14.8483	21.0811	9.2397	7.19454	17.3021	16.1005	12.3931	13.4898	11.5547
860.6	pos	Hex2Cer(d18:2/16:0)	8.07	21.7389	22.8303	20.2697	11.3617	12.0335	16.6091	14.8117	20.9259	22.5859	38.6889	19.8389	18.797	32.6446	32.7028	20.3946	18.4137	24.05	21.1594	21.07	22.3925	18.0946
700.6	pos	HexCer(d18:1/16:0)	9.61	2126.22	1970.37	1825.08	4563.13	2125.91	3677.74	2039	4419.98	2847.03	2665.24	1745.84	1733.86	2360.43	2381.15	1525.97	797.152	605.725	1416.26	602.185	525.423	321.718
728.6	pos	HexCer(d18:1/18:0)	11.12	447.869	408.163	365.733	854.318	424.042	562.036	641.686	622.233	440.191	528.307	437.215	427.367	631.48	793.962	610.299	184.111	279.965	266.633	356.357	256.384	203.267
756.6	pos	HexCer(d18:1/20:0)	12.66	356.947	440.406	497.329	476.2	534.313	487.734	368.648	807.706	479.678	570.27	416.132	508.676	561.629	643.371	473.517	231.334	268.35	307.024	296.098	320.234	211.055
784.7	pos	HexCer(d18:1/22:0)	13.94	848.094	1325.41	973.13	1305.67	1875.44	1175.75	1827.01	1385.62	1428.45	930.763	894.521	1216.65	1287.41	1588.73	1172.16	621.983	867.582	780.633	816.772	717.249	912.959
812.7	pos	HexCer(d18:1/24:0)	14.88	1864.43	1569.99	1289.95	1715.37	1755.17	2579.28	1231.53	2062.72	3194.07	1306.54	2434.03	1751.07	2053.87	1553.04	1229.07	938.455	1689.18	1221.46	1889.79	1493.65	913.512
754.6	pos	HexCer(d18:2/20:0)	11.62	3.07227	3.38393	3.70842	4.62065	4.07939	4.60796	3.526	7.21509	4.01279	4.54718	3.312	3.76581	7.59128	4.43654	3.07023	2.62739	2.72172	3.64409	3.05581	5.75895	5.22629
810.7	pos	HexCer(d18:2/24:0)	14.19	29.4853	20.2492	17.6194	27.0497	19.9305	42.9881	17.0035	29.9876	36.5144	18.0425	28.7416	27.3368	20.4927	36.2649	17.7495	12.8876	23.1378	22.0927	22.1027	27.2027	13.7232
435.3	neg	LPA(18:1)	3.89	2.94969	2.05905	1.79681	0	0	2.76596	2.86292	2.86512	2.67779	2.69991	2.97994	0	0	0	2.43793	0	1.8334	2.35903	0	1.9997	0
433.2	neg	LPA(18:2)	2.55	4.83746	4.10537	4.66777	3.13914	3.008	3.60329	3.51329	4.29769	3.68159	4.19986	4.45336	4.2144	6.16372	4.11198	3.8605	4.69449	5.32829	7.1699	4.56459	5.19392	4.52653
465.3	neg	LPA(20:0)	5.74	8.32382	9.02344	7.75819	8.37992	9.27644	7.99984	7.55894	8.29256	9.155	10.6247	11.2769	9.45845	13.1677	12.78	10.4789	2.49529	2.94593	3.37197	3.29534	2.81337	2.57881
463.3	neg	LPA(20:1)	4.91	1.83806	2.02758	1.93777	2.33874	2.41981	1.77847	2.01965	2.5667	2.02268	1.97593	2.03266	2.04734	2.91603	2.73662	2.70617	1.67077	1.52151	2.05797	0	0	1.15406
468.3	pos	LPC(14:0)	2	371.957	361.136	354.009	129.355	173.232	236.397	353.127	252.557	281.615	434.568	475.329	397.769	585.708	314.118	261.309	305.848	496.346	662.77	337.978	404.636	447.15
510.3	neg	LPC(14:1)	1.36	32.2001	34.2162	34.1031	42.3623	36.1523	34.7222	26.4248	43.8159	44.6934	41.0886	54.3885	48.3086	70.0961	57.1452	42.2272	8.61778	10.3776	12.4269	8.14981	7.0169	8.494
526.3	neg	LPC(15:0)	2.57	225.069	227.852	215.547	98.1175	109.999	119.747	181.811	156.888	164.549	198.644	247.236	216.238	210.316	166.159	168.102	252.176	329.914	341.192	217.947	357.308	335.795
540.3	neg	LPC(16:0)	3.39	65968.4	61660.1	63865.8	48209.4	51705.6	55754.2	58919.3	60153.8	60695.4	69215.9	79309.2	66531.5	74066.3	66083.1	63768.4	57027	70890.6	81641.9	57687.4	66257.6	65695.7
494.3	pos	LPC(16:1)	2.37	3876.63	3789.2	3817.25	1161.59	1454.37	2543.46	3541.61	2409	3513.93	4791.63	5914.6	5070.16	5913.16	3466.81	2421.62	2726.52	5059.44	6306.24	3208.25	4148.69	4247.96
510.4	pos	LPC(17:0)	4.63	1364.68	1284.57	1394.96	909.745	914.849	775.272	1009.24	931.642	1026.12	1241.71	1178.71	1018.34	1389.7	988.908	991.122	1541.09	1650.05	2045.92	1617.11	1980.08	1649.22
508.3	pos	LPC(17:1)	3.19	186.703	182.89	188.712	80.1248	94.3219	131.103	195.897	141.778	198.363	212.098	264.517	226.025	236.436	140.656	116.39	148.96	216.097	270.906	157.47	232.914	211.769
568.4	neg	LPC(18:0)	5.24	29926	28087	28487.1	31210.6	32957.9	27454.4	30287.2	32618	28269.4	29491.8	27195.4	25218.4	31866.9	28651.2	29179.1	22868.8	22393.3	26485.4	28899.8	21148.2	25862.1
522.4	pos	LPC(18:1)	4.19	17047	16938	16393.4	11276.8	12100.9	16310.1	22137.6	18331.4	21532.4	22759.3	23814.7	23434.7	22689.3	16779.1	14534.6	10032.5	12616.5	16304.7	10679.8	12639.4	11778.7
564.3	neg	LPC(18:2)	2.74	14064.5	14309.2	14308.1	8094.54	7919.78	11563.4	15290.3	13390.7	13149.2	14629.1	14521.4	15645.6	17841.5	13213.8	8516.46	13138	17913	23489.1	13691.6	17464.6	15497.5
518.3	pos	LPC(18:3)	2.13	1106.59	993.501	1029.63	284.153	343.677	657.558	696.794	587.072	668.835	955.495	1083.47	990.311	1145.64	816.971	518.322	870.034	1914.98	2347.4	1003.91	1704.06	1654.25
538.4	pos	LPC(19:0)	5.91	816.347	721.85	801.175	499.667	655.738	495.169	497.826	531.574	530.069	613.003	729.794	627.041	759.797	659.596	616.022	887.609	1097.36	1273.23	1357.97	1005.71	896.702
552.4	pos	LPC(20:0)	6.32	442.868	416.489	421.671	236.952	362.886	406.23	354.936	443.973	302.604	550.025	556.374	579.675	603.846	437.53	419.837	298.713	467.952	395.06	336.3	378.338	321.55
550.4	pos	LPC(20:1)	5.6	899.948	782.833	841.143	426.098	529.101	728.315	1006.08	814.115	899.035	1151.06	1077.64	1201.64	1133.53	704.671	629.899	538.989	681.078	964.527	598.261	718.363	502.173
548.4	pos	LPC(20:2)	4.7	415.55	384.096	418.503	302.379	256.992	553.766	658.407	425.118	489.461	716.995	525.74	601.104	648.35	368.8	315.233	210.244	248.344	363.147	197.662	300.722	240.17
546.4	pos	LPC(20:3)	3.65	1930.6	1918.18	1833.23	1149.36	930.473	3245.13	3290.11	2640.8	3247.76	2336.28	2280.16	2741.39	2916.99	1478.55	1084.42	676.287	1182.13	1380.69	686.003	1390.65	898.378
544.3	pos	LPC(20:4)	2.95	9664.07	9562.1	9425.69	8358.82	8054.03	13348.9	12194.5	12598.4	11823.5	10355.2	10572.6	10412.3	11695.5	9144.42	7646.85	6394.47	7898.4	9935.26	7050.79	7912.08	6790.94
586.3	neg	LPC(20:5)	2.07	268.564	272.462	266.842	123.431	113.843	240.034	216.023	343.691	276.949	327.686	219.962	315.864	264.16	162.78	131.363	196.291	449.944	498.273	210.258	392.872	301.602
580.4	pos	LPC(22:0)	7.13	159.827	158.414	162.715	129.033	148.532	154.358	127.164	162.511	136.289	247.942	229.157	196.811	280.275	175.096	208.43	93.4797	101.258	97.1097	96.528	106.669	94.5504
578.4	pos	LPC(22:1)	6.39	90.6889	90.7021	97.8611	101.328	99.8928	98.5569	103.928	100.306	111.085	140.473	145.719	134.877	161.026	102.13	115.652	39.6976	49.7139	54.9149	37.9747	48.4496	36.8416
576.4	pos	LPC(22:2)	5.9	24.67	21.6255	24.4628	34.4316	23.2231	25.1224	31.8198	27.9228	27.4005	32.0185	32.4086	29.9987	35.017	23.6697	23.956	11.3601	12.8359	18.1373	9.74846	5.13136	10.3666
618.4	neg	LPC(22:3)	5.04	20.5432	20.4623	20.799	28.5462	19.8876	28.2036	36.2024	27.754	31.1988	28.1439	25.779	26.8636	31.9881	24.0951	21.4359	12.8394	13.294	17.8168	13.1448	16.0986	9.78171
572.4	pos	LPC(22:4)	4.45	240.604	242.286	227.787	213.521	313.557	469.45	377.306	343.336	338.814	382.797	383.108	359.239	446.237	255.55	193.383	110.078	187.539	232.248	107.483	174.599	130.944
570.4	pos	LPC(22:5)	3.9	141.005	143.248	135.611	408.649	387.488	735.816	851.94	675.924	733.58	686.2	668.529	661.882	822.26	626.457	414.712	186.351	285.329	60.6617	166.823	305.181	208.872
568.3	pos	LPC(22:6)	2.89	8059.48	7891.61	7406.86	5089.71	5211.25	7002.07	7268.15	7589.64	6877.96	7060.48	7550.8	6876.05	8094.81	7115.86	5884.43	7499.68	9941.29	11185.4	7110.72	9700.42	7885.77
608.5	pos	LPC(24:0)	8.17	343.112	348.202	365.823	303.985	317.982	329.609	255.823	351.828	313.242	523.706	534.698	425.439	778.551	431.752	493.29	214.502	197.044	221.067	210.531	236.847	216.351
606.4	pos	LPC(24:1)	7.3	105.732	102.858	112.602	129.554	119.113	117.976	110.708	127.399	126.147	172.184	160.843	166.781	218.951	119.814	153.131	36.2076	34.2425	38.1818	34.2122	39.5539	32.7869
604.4	pos	LPC(24:2)	6.6	22.021	21.1947	23.4399	37.1217	27.4574	26.966	31.4596	29.1357	31.2204	35.3024	32.0569	27.2921	38.7947	25.3284	30.4471	11.1241	11.1102	15.0741	8.67691	10.5904	8.17697
510.4	pos	LPC(O-18:0)	5.72	1148.86	1072.94	1186.17	1105.25	1477.83	1310.13	1064.94	1416.6	1360.54	1982.37	1791.18	1597.66	2103.2	1813.26	1597.88	291.924	287.299	326.106	476.78	269.695	227.511
508.4	pos	LPC(O-18:1)	4.63	1551.36	1489.97	1587.34	2982.98	2102.46	1882.8	1990.45	2194.73	2111.19	2231.21	2005.7	1626.06	2418.03	1778.83	1710.26	549.903	472.134	670.936	635.405	476.514	383.801
538.4	pos	LPC(O-20:0)	6.6	1124.92	1077.01	1130.45	1115.38	1139.73	1258.53	1028.19	1269.07	1308.54	1993.9	1884.5	1795.93	2416.68	2120.98	1663.51	152.475	198.899	241.36	246.904	173.942	134.773
536.4	pos	LPC(O-20:1)	5.87	71.0615	65.2663	75.6527	91.0851	81.4468	74.2753	69.0285	80.7103	89.3749	107.276	103.227	103.755	122.901	97.6113	84.2605	22.3614	24.4303	34.7647	34.6943	22.82	17.3217
566.5	pos	LPC(O-22:0)	7.53	477.123	453.511	498.564	704.101	566.52	675.448	533.681	667.355	628.665	873.406	782.778	640.575	993.167	839.705	868.138	75.3571	74.7508	78.5705	78.1154	83.0907	60.9357
564.4	pos	LPC(O-22:1)	6.67	209.742	208.602	208.295	233.315	238.226	195.584	182.32	241.178	261.238	365.503	406.243	368.865	492.611	331.481	345.734	43.8924	38.5744	54.7012	66.1906	38.0733	32.9489
594.5	pos	LPC(O-24:0)	8.7	109.666	113.146	115.646	199.153	160.815	153.61	130.4	157.266	126.698	167.755	181.248	133.477	218.42	189.888	202.079	29.2889	28.6707	28.5646	30.4755	31.0268	22.8261
592.5	pos	LPC(O-24:1)	7.56	250.805	242.952	268.768	368.334	290.264	293.737	240.679	287.132	365.34	544.633	435.947	347.354	491.117	458.113	449.325	39.6976	34.872	41.6133	44.911	38.8724	32.0494
590.5	pos	LPC(O-24:2)	6.83	26.7137	27.0718	29.3654	34.4087	37.2105	34.3017	29.4134	32.8407	46.9925	44.9322	38.3472	29.1924	42.3751	33.3668	29.739	11.3228	9.15135	11.1304	12.1498	11.0388	10.4871
480.3	pos	LPC(P-16:0)	4.06	47.8728	57.7009	47.8115	79.0288	83.169	83.5871	69.6531	113.598	90.1571	55.4851	82.8582	66.1882	81.9334	82.2398	75.8122	20.1179	59.238	0	0	0	23.1844
506.3	pos	LPC(P-18:1)	4.59	10.2535	9.7988	10.4178	10.5051	0	8.93776	9.01384	13.4588	0	13.0381	13.0569	12.1375	15.8646	13.4351	13.3151	5.87391	6.24824	6.15764	6.08869	8.19239	6.22357
536.3	pos	LPC(P-20:0)	6.54	31.6299	31.2367	32.6204	0	36.0869	35.5095	35.4124	42.234	0	55.6437	52.3339	50.8332	65.8382	61.585	49.329	0	0	0	0	0	0
424.2	neg	LPE(14:0)	1.81	29.8355	30.3172	27.9532	8.63832	12.6194	16.9351	22.2063	21.0712	17.3206	28.1743	36.8332	25.4325	40.5272	27.1725	20.7339	26.3452	43.5558	55.0257	26.7892	42.1912	35.4847
438.3	neg	LPE(15:0)	2.43	65.6814	70.1008	70.1913	27.7256	31.9243	42.517	48.9588	43.8026	49.5425	278.341	436.318	66.5827	75.2011	64.5086	50.5691	79.9794	137.031	122.275	399.381	124.315	91.8127
452.3	neg	LPE(16:0)	3.24	36605.4	37077.1	34152.9	24018.9	25979.7	25170.4	26504.4	28500.1	28324.5	180307	228578	35777.8	42886.1	42362.9	32119.3	33039	51963.8	52792.1	171469	44683.1	37207.6
450.3	neg	LPE(16:1)	2.21	846.395	919.026	908.848	200.739	318.227	538.906	612.054	490.032	776.984	1095.28	1289.16	1124.67	1436.88	793.231	599.975	653.418	1268.33	1410.58	718.024	1324.95	973.808
466.3	neg	LPE(17:0)	4.38	1243.49	986.391	1149.09	564.491	611.396	577.9	669.112	603.559	666.832	821.018	1029.27	966.083	1095.51	819.672	826.433	1150.19	1562.3	1589.53	1279.24	1327.26	1606.94
464.3	neg	LPE(17:1)	2.85	104.129	104.733	102.949	25.8459	42.5656	63.1947	77.6494	63.1957	99.7465	596.545	758.801	129.315	126.996	92.8102	69.1374	88.6988	154.081	174.151	471.248	154.254	108.843
480.3	neg	LPE(18:0)	5.22	48634.7	40840.1	50082.1	34386.6	28719.9	29757.5	37738.9	34603.5	29563.7	42976.9	43230.6	49022	50761.4	38714.7	41596.7	33823.2	45038.1	39702.9	39040.4	39849.7	42396.8
478.3	neg	LPE(18:1)	3.86	19992	20115.9	18204.7	8144.26	9231.54	12925.5	18804.5	16256.5	22110.5	138761	149790	26138.5	26195.3	20877.3	16608.2	14040.6	20231.2	24275	70184.6	18404	15827.4
476.3	neg	LPE(18:2)	2.61	4558.18	3657.57	4191.93	1790.3	1489.8	1923.89	2671.43	2837.27	2430.16	15322.7	18213.8	3202.97	3643.39	3522.4	2236.63	3355.47	5985.94	6326.26	26819.5	4460.96	4997.87
494.3	neg	LPE(19:0)	5.79	1209.69	869.553	1064.97	249.06	388.472	327.877	335.091	338.614	434.841	537.211	788.323	835.719	886.847	639.557	540.953	1037.81	2058.45	1801.89	1430.16	1671.24	1554.67
508.3	neg	LPE(20:0)	6.18	255.476	193.069	224.959	71.0671	93.61	129.381	109.771	127.952	106.241	185.225	242.014	350.282	235.053	156.039	167.217	182.681	429.64	222.848	175.932	274.14	285.001
506.3	neg	LPE(20:1)	5.46	937.642	738.226	829.228	218.696	346.312	576.436	699.194	592.19	724.689	878.713	1059.05	1327.18	1112.24	582.634	555.515	637.721	1086.32	997.477	668.089	897.428	821.018
504.3	neg	LPE(20:2)	4.48	373.648	309.434	343.493	149.875	134.944	230.193	415.934	257.741	360.007	433.748	427.97	568.493	503.453	277.01	229.495	201.945	276.429	292.164	233.098	82.3723	297.081
502.3	neg	LPE(20:3)	3.29	470.125	477.798	411.707	198.675	202.975	491.494	566.342	467.882	543.744	2811.06	2711.96	559.295	628.737	435.058	297.598	264.55	434.957	485.367	1208.49	493.457	360.448
500.3	neg	LPE(20:4)	2.42	5826.34	5636.39	5491.49	3213.08	3239.47	5510.69	5574.87	5169.37	5365.43	28889.5	28828.2	5735.44	5766.25	5609.16	4009.91	4895.12	6396.51	6465.81	24375.5	5905.94	5608.75
498.3	neg	LPE(20:5)	1.81	24.1449	25.057	23.0259	6.50177	7.44646	16.4019	16.9079	18.6126	15.6796	22.7051	14.2844	21.526	24.179	15.7886	12.3355	24.2251	39.4403	50.364	21.6887	48.2728	38.0448
536.4	neg	LPE(22:0)	7.02	25.766	21.1815	23.7644	18.7827	20.2426	22.737	16.8736	20.838	21.1074	32.4838	32.1835	37.1451	39.6339	26.3724	28.0208	12.7176	20.648	15.67	12.9939	16.3158	14.9825
534.4	neg	LPE(22:1)	6.34	49.0387	38.5728	45.156	28.2863	24.9746	37.3972	36.6502	31.3891	37.1206	50.5376	55.1284	67.7539	61.4656	38.7147	38.3959	24.5601	50.7968	39.7739	25.1637	40.3722	36.2806
532.3	neg	LPE(22:2)	5.73	11.611	9.36768	10.299	6.03155	4.80383	6.21027	9.72501	7.98828	9.79276	11.6151	8.71106	16.8743	9.40335	7.24231	9.01588	4.89962	7.85578	10.1692	6.09142	7.78735	5.12295
530.3	neg	LPE(22:3)	5.05	13.9143	11.2989	10.626	8.19672	8.57072	13.5182	15.3715	13.4467	13.1866	15.6668	12.1736	14.2158	17.1853	12.021	9.21621	5.59484	7.37795	9.10817	6.88596	7.54581	6.62871
528.3	neg	LPE(22:4)	4.17	194.719	198.111	183.707	152.222	129.273	184.751	237.098	236.36	222.899	1096.24	1092.43	185.061	260.49	240.472	136.3	128.135	186.15	274.448	649.312	171.949	126.935
526.3	neg	LPE(22:5)	3.59	143.378	140.202	136.609	94.1483	85.158	126.059	177.61	140.515	162.834	980.332	1188.19	190.617	260.878	255.298	135.509	53.0517	98.1539	95.2065	230.01	84.4254	65.8979
524.3	neg	LPE(22:6)	2.38	809.72	795.196	771.375	337.376	294.876	401.467	543.795	469.31	509.408	565.791	712.395	716.737	845.649	727.401	524.508	838.339	1671.57	1433.78	736.248	1315.67	934.287
564.4	neg	LPE(24:0)	8.1	18.49	14.327	20.4023	18.4561	17.8615	22.0944	17.0022	19.7932	19.5407	25.3464	20.5202	26.4205	31.8735	19.0257	24.7939	8.43652	11.8818	0	8.23723	8.77983	8.40603
562.4	neg	LPE(24:1)	7.06	20.0021	16.0245	18.9456	20.8398	20.7875	19.709	17.1437	18.3731	20.2533	21.6162	23.9553	28.7829	29.4784	19.2256	20.7848	5.25516	9.1257	8.52682	7.06048	7.78831	6.38048
560.4	neg	LPE(24:2)	6.5	11.7475	9.76008	11.2313	12.7444	8.36868	11.2008	10.0186	10.1073	12.1215	12.0178	11.8482	11.5979	17.8169	10.2629	8.68803	4.06531	9.26169	8.93315	5.37256	7.87909	6.14417
556.3	neg	LPE(24:4)	5.23	17.526	13.8787	14.9425	17.5624	11.7269	13.8869	19.3049	17.7226	17.3013	18.0662	19.3266	18.8515	23.409	12.7491	16.4739	7.85892	7.64463	12.2631	8.15255	9.55744	7.97464
481.3	neg	LPG(16:1)	1.74	9.01639	9.94783	9.40869	11.1766	8.97215	10.5864	4.93162	9.38905	9.80058	13.3855	17.3137	12.0857	14.5801	17.2745	15.2801	4.5645	0	6.3857	4.89315	5.11916	0
511.3	neg	LPG(18:0)	4.34	10.8651	11.399	10.71	12.8891	10.2321	9.99764	6.88317	12.6652	10.5521	17.0563	14.9427	16.1952	26.0571	20.6734	19.9469	3.12843	3.72962	3.66638	3.57541	0	3.19893
509.3	neg	LPG(18:1)	2.93	391.97	409.418	412.121	568.085	2184.57	504.891	1961.29	521.031	2222.06	3427.17	2867.31	565.972	831.947	4250.26	3507.12	592.581	97.1394	722.41	118.65	512.093	88.8173
507.3	neg	LPG(18:2)	2.08	141.398	141.407	115.326	178.252	128.705	134.847	86.6432	153.443	127.919	147.41	172.205	141.596	174.112	221.635	198.413	80.8855	64.5154	72.8597	103.708	97.2589	92.0051
537.3	neg	LPG(20:1)	4.73	11.4808	11.1957	11.9684	14.1398	10.6071	13.3573	10.4033	16.4581	12.7265	17.485	15.916	16.5831	24.4262	18.343	18.3817	3.87466	3.67956	4.81029	4.45475	3.07934	3.28031
535.3	neg	LPG(20:2)	3.88	11.0466	11.3435	10.967	16.39	11.4713	13.3302	11.0219	15.0916	12.0595	16.4947	16.474	14.8549	20.8743	19.8179	18.0988	3.40422	5.22361	4.96749	4.10509	4.33674	3.31306
533.3	neg	LPG(20:3)	2.59	15.199	16.0254	17.4126	26.842	103.538	28.3451	84.3572	28.0251	108.835	110.394	95.6882	18.1503	24.2325	135.783	120.624	20.7394	4.62468	31.1723	4.8892	28.2951	4.12212
531.3	neg	LPG(20:4)	2.12	25.5443	28.5664	26.7945	54.1483	241.675	45.1041	130.753	38.6431	167.696	165.602	143.699	21.3393	38.6791	251.368	222.65	49.5605	9.35289	72.6189	12.6564	52.137	9.36515
559.3	neg	LPG(22:4)	3.29	40.9626	41.0968	42.7811	81.7479	311.779	60.6105	254.064	71.2837	266.026	265.682	259.243	38.8052	60.208	356.617	317.293	49.2161	8.51801	69.598	10.6469	51.617	8.06068
555.3	neg	LPG(22:6)	2.05	7.47453	8.35255	10.5679	13.6113	6.86725	11.9592	7.90553	14.6809	8.54925	10.5569	6.21678	8.71824	8.02713	7.02886	9.93698	4.35703	5.7988	7.20492	6.84736	7.94569	5.59978
571.3	neg	LPI(16:0)	2.15	492.37	615.253	561.11	429.621	533.31	337.432	262.196	478.544	284.431	327.124	570.27	356.351	491.211	935.971	515.867	569.801	914.921	811.318	532.196	696.895	605.121
597.3	neg	LPI(18:1)	2.44	326.267	332.968	331.126	235.368	252.897	240.437	310.792	352.849	355.073	387.407	375.956	398.194	447.38	505.796	296.238	246.413	336.651	271.615	232.408	270.714	218.938
595.3	neg	LPI(18:2)	1.6	43.2677	37.4984	40.4132	13.965	18.1896	14.6531	17.6512	22.3112	23.675	36.2022	36.2741	34.0369	39.7181	52.8386	28.8688	56.9805	86.1165	86.6155	39.032	67.5539	49.7784
627.4	neg	LPI(20:0)	5.51	19.8796	17.3604	14.7333	3.38755	8.81319	7.14417	7.49611	14.3762	8.92761	9.68438	16.5515	18.5473	17.9977	11.6583	8.09034	18.9978	49.1288	32.5668	22.3326	27.5748	19.1153
625.3	neg	LPI(20:1)	4.4	11.7192	16.4411	11.2468	6.19017	9.22255	8.50006	13.8058	12.7714	13.0207	13.072	17.1073	14.1598	13.6041	14.4861	10.9244	9.18468	13.5709	14.7362	10.9755	12.4436	10.3879
621.3	neg	LPI(20:3)	2.25	63.5173	78.4062	83.351	22.1877	24.7746	73.5859	83.9557	73.9698	52.6948	84.0261	102.309	95.3947	79.8029	74.4063	43.8904	51.9826	77.9967	72.9053	47.8054	74.1135	41.3387
619.3	neg	LPI(20:4)	1.63	499.75	645.25	645.788	485.713	487.008	423.497	410.509	535.028	478.576	463.106	598.997	489.874	634.911	1105.11	640.842	559.058	794.969	861.052	721.323	612.969	663.555
496.3	neg	LPS(16:0)	2.15	83.8049	96.0395	100.305	49.4997	58.0334	43.2634	51.3877	69.0745	64.2624	84.4665	101.873	85.034	113.725	141.443	91.2129	96.8396	132.359	157.184	110.742	102.832	113.679
522.3	neg	LPS(18:1)	2.21	22.4519	20.912	19.3072	13.9575	16.5806	18.5517	17.0229	24.4543	20.4744	18.7552	22.2513	20.446	24.7709	36.8239	19.0542	18.2619	23.8439	36.281	21.6476	20.9389	19.6638
520.3	neg	LPS(18:2)	1.62	34.8361	30.323	29.4767	13.9859	19.2559	20.0813	26.03	27.3817	27.391	32.0164	38.2959	26.0422	41.1042	45.1211	25.2502	27.173	32.9057	54.1481	32.2219	37.2282	41.1862
546.3	neg	LPS(20:3)	1.98	31.6076	31.3975	32.0451	23.9172	50.8597	62.1118	33.0757	36.5527	34.9355	30.5057	41.9709	32.1399	35.7651	48.9369	26.7591	27.791	31.9285	49.8406	67.0739	40.4538	36.438
544.3	neg	LPS(20:4)	1.66	792.461	801.829	863.301	594.911	799.68	736.675	655.738	897.989	799.995	697.372	743.943	639.121	803.504	1174.42	651.352	707.829	778.915	1259.81	1078.83	606.807	589.108
542.3	neg	LPS(20:5)	1.4	7.05233	7.43313	7.63126	2.68558	4.25068	5.11781	4.33122	5.89987	5.46448	7.28073	5.53966	5.27183	5.86441	6.97804	4.77192	8.13095	12.0274	15.808	9.50926	10.4075	9.37582
568.3	neg	LPS(22:6)	1.65	313.015	338.354	314.517	186.249	191.265	190.619	202.097	211.777	210.829	259.569	306.122	241.233	269.721	364.297	280.055	375.98	451.992	589.204	374.416	388.648	403.885
320.3	pos	MAG(14:0)	5	254	245.927	208.098	69.7264	92.7562	82.3723	61.1476	77.6315	175.386	97.4038	93.6474	98.7691	39.864	76.7721	80.8127	89.6405	121.148	138.497	139.412	49.6976	117.831
332.3	pos	MAG(15:1)	5.06	60.8608	50.16	47.7226	36.7407	38.5452	39.2898	28.8616	40.4158	45.0625	48.1608	49.7567	47.937	62.6896	47.8156	48.9946	44.419	91.3647	83.896	93.2012	61.5879	61.3979
348.3	pos	MAG(16:0)	5.98	4141.29	3134.25	3561.86	2683.4	4240.18	4118.62	2608.89	3904.27	4221.58	3186.67	3526.57	4049.06	3560.16	4134	4284.33	3192.72	6238.91	7467.07	5755.01	4147.06	3805.39
346.3	pos	MAG(16:1)	5.34	97.6965	84.1761	83.3364	0	0	76.3233	0	0	74.2538	84.1761	101.035	0	97.9439	0	65.3345	77.876	171.109	0	0	128.865	110.229
376.3	pos	MAG(18:0)	6.69	5227.4	4542.31	4310.61	4652.44	5659.38	4601.14	4139.07	4622.33	4641.39	4218.95	4871.55	4298.22	5067.99	4156.08	4240.43	4056.8	7512.93	7805.37	6090.44	6679.74	5628.78
372.3	pos	MAG(18:2)	5.58	1594.22	1340.8	1382.77	523.818	999.786	989.88	497.144	850.229	1199.11	1082.26	1323.71	1129.67	1528.77	1229.78	783.117	1259.64	3637.67	3236.61	2152.1	3010.31	2625.99
404.4	pos	MAG(20:0)	7.55	344.791	282.996	308.764	232.88	322.14	327.468	281.986	303.599	301.845	304.639	326.599	314.625	316.037	292.56	363.714	253.779	403.117	457.69	362.132	362.658	342.091
396.3	pos	MAG(20:4)	5.38	112.984	91.6903	112.535	79.4374	93.8556	95.2247	70.5169	80.2021	104.782	122.254	113.531	78.2949	138.904	61.4892	68.4339	90.5535	127.668	145.699	86.7077	153.374	109.83
675.5	neg	PA(16:0/18:0)	11.71	562.361	611.649	576.783	596.995	437.939	593.7	553.725	659.491	629.973	689.299	576.262	716.715	616.776	514.932	468.822	347.85	383.264	577.859	373.373	407.625	352.721
673.5	neg	PA(16:0/18:1)	10.31	618.495	672.129	658.979	953.228	837.301	873.449	1026.84	1135.89	781.309	989.571	708.761	935.6	832.78	593.924	845.086	339.271	256.904	407.372	387.115	232.662	213.653
671.5	neg	PA(16:0/18:2)	9.28	51.2468	57.234	43.8283	69.3304	77.4497	64.1706	84.1004	55.537	61.5417	57.3409	46.1285	38.6059	37.1387	47.4593	66.3802	0	51.2771	76.9179	48.4389	67.412	82.0583
703.5	neg	PA(16:0/20:0)	13.21	2881.02	2656.11	2540.63	1468.52	1531.05	2600.44	2991.91	3602.59	5606.08	5077.75	4550.59	4353.78	4930.63	2522.4	2298.2	847.107	884.173	1417.49	1233.55	1025.77	704.918
701.5	neg	PA(16:0/20:1)	11.95	5547.26	4711.55	4993.2	6308.79	4354.97	3869.2	3664.15	5327.33	4972.97	4433.25	4980.21	4603.96	6339.83	5302	4261.31	3024.8	3452.49	6136.08	3089.43	2905.16	2389.71
699.5	neg	PA(16:0/20:2)	10.75	266.709	262.05	332.397	372.731	300.737	253.001	238.185	375.547	387.529	241.412	294.155	335.395	309.663	311.707	284.395	220.649	195.151	542.133	327.831	288.654	271.449
695.5	neg	PA(16:0/20:4)	9.1	96.8672	92.8961	95.5892	197.978	160.807	112.46	116.163	120.389	107.875	84.7258	100.644	71.0348	104.486	74.1339	123.266	56.8609	0	0	62.8348	44.4827	74.439
731.6	neg	PA(16:0/22:0)	14.4	1385.47	1203.32	1161.58	808.568	615.462	1474.37	1969.36	1791.41	2893.25	2627.44	1972.33	2440.41	2529.73	1216.69	1031.28	311.98	253.453	345.287	360.373	292.778	213.199
703.5	neg	PA(18:0/18:0)	13.07	233.477	238.628	204.608	157.474	145.526	216.867	206.478	248.943	282.857	324.5	325.543	317.325	295.333	281.852	269.494	72.4873	96.2066	137.898	90.6451	79.4504	83.4137
701.5	neg	PA(18:0/18:1)	11.87	21.3323	30.7622	33.7418	41.2424	40.3868	26.4483	44.5744	42.3805	25.5298	38.5109	29.6358	21.3386	13.0936	27.5768	23.1975	16.8443	11.1427	9.55875	9.73491	0	12.039
731.6	neg	PA(18:0/20:0)	14.37	274.528	249.003	214.21	175.21	140.57	253.739	313.308	362.289	465.13	645.568	464.52	477.281	566.131	308.14	256.846	46.8076	56.1164	66.9212	68.0525	59.7743	49.5203
729.5	neg	PA(18:0/20:1)	13.32	194.347	220.708	196.85	200.529	141.069	230.38	321.915	265.93	282.946	336.26	329.351	345.441	370.138	197.836	229.767	179.623	87.019	95.5536	88.4981	162.388	84.5166
749.5	neg	PA(18:0/22:5)	10.78	323.924	301.101	292.183	589.879	338.227	357.513	217.528	670.939	333.061	316.397	390.039	316.538	304.173	543.919	335.406	331.455	378.55	397.479	0	220.693	498.45
747.5	neg	PA(18:0/22:6)	10.13	61.0632	41.4977	42.9122	85.6481	45.666	41.3064	37.1866	53.1561	28.2611	27.0442	30.7743	38.8222	34.1038	47.4684	61.8724	72.9946	87.2881	76.8766	76.0231	56.4115	68.4052
727.5	neg	PA(18:1/20:1)	12.04	4955.21	4183.43	3898.22	4592.87	3953.38	4323.76	3752.65	4528.61	4704.65	5074.41	4390.43	3934.75	5223.42	4753.78	4140.65	3479.15	3263.79	5156.73	3717.41	3386.95	3940.89
725.5	neg	PA(18:1/20:2)	10.89	171.208	182.07	199.632	165.883	192.172	197.393	167.361	214.816	249.608	238.389	158.221	252.304	180.845	192.353	190.23	157.022	148.775	249.078	176.314	272.813	215.198
721.5	neg	PA(18:1/20:4)	9.25	17.4706	16.4745	14.785	29.8607	15.4899	22.9213	33.0704	27.9571	23.0098	18.0805	0	15.7514	17.6587	11.6224	19.9977	6.46452	0	0	0	0	0
747.5	neg	PA(18:1/22:5)	9.53	8198.92	10990.5	7770.97	11585.6	13061.4	9727.24	8082.08	11481.4	8050.63	7245.81	8658.01	9171.22	10083.6	9562.21	8165.36	9036.96	9420.67	11785	9144.08	8340.5	12538.9
719.5	neg	PA(18:2/20:4)	8.38	18.4719	10.2306	14.0993	17.1803	19.3119	28.6003	74.638	39.5202	26.426	13.6183	29.7344	24.6553	27.7917	8.80987	12.594	0	0	0	0	0	0
747.5	neg	PA(18:2/22:4)	8.69	108.599	65.0789	97.0016	48.0263	76.3081	131.148	247.427	167.618	180.041	102.895	163.405	158.22	161.163	81.4151	42.7215	147.219	77.5366	125.976	76.08	98.5222	164.204
745.5	neg	PA(18:2/22:5)	8.05	286.986	243.107	283.636	240.064	229.081	267.132	0	0	260.72	454.918	480.812	399.78	547.108	657.979	442.085	109.593	0	0	0	0	0
749.5	neg	PA(20:0/20:5)	10.53	68.0345	64.1298	47.7639	77.5269	63.1552	0	0	62.3856	57.431	51.0304	0	60.3155	67.5875	92.1155	58.9681	65.383	60.8118	92.5274	94.2224	76.6458	76.1944
722.5	neg	PC(14:0/14:0)	8.1	262.361	250.105	272.798	215.505	237.734	0	168.264	347.829	206.052	307.202	0	212.574	308.247	255.009	267.524	245.389	233.081	364.138	304.055	194.363	194.605
750.5	neg	PC(14:0/16:0)	9.24	4231.19	4088.74	4101.01	4192.35	3942.1	4345.77	3762.25	6200.07	4098.42	5143.6	3979.35	5003.56	4634.81	4537.39	3540.64	3186.48	3829.52	5236.79	3842.94	3928.9	3644.98
778.6	neg	PC(14:0/18:0)	10.67	463.269	404.979	390.542	356.877	385.698	395.647	443.857	684.96	473.25	575.399	382.555	412.38	484.612	583.835	430.117	335.591	363.349	510.391	461.863	366.104	379.983
776.5	neg	PC(14:0/18:1)	9.41	3273.09	3055.45	2974.93	2624.74	3453.3	3290.57	3888.56	4475.86	3399.93	4544.12	3149.14	3041.55	4337.99	3776.05	3043.66	2560.55	2728.94	3427.42	2753.57	2234.54	2265.24
774.5	neg	PC(14:0/18:2)	8.54	7353.6	6231.27	7184.19	3577.16	5179.25	4956.28	5114.33	6613.41	4538.96	6164.29	5442.23	5543.29	6750.28	6973.72	5261.77	9627.27	9091.81	11924.3	10439.3	7611.77	10347.7
778.6	neg	PC(16:0/16:0)	10.62	294782	264634	290254	306567	251229	296194	318861	435228	354969	353418	315797	346585	323232	312753	273026	235276	253751	341530	260997	290585	274015
776.5	neg	PC(16:0/16:1)	9.44	37953.1	34669.9	34337.9	30014.2	32705.4	34372.8	29370.3	42219.5	36030	45378.5	40610	38520.7	42342.7	45971.6	33475.8	27028.4	37800.5	39486.4	35550.2	33169.2	28222.5
774.5	neg	PC(16:0/16:2)	8.7	654.619	578.541	644.442	520.748	599.975	455.522	924.773	700.23	0	506.235	553.773	553.71	629.433	682.879	455.096	803.13	727.345	1065.61	980.821	691.639	834.02
806.6	neg	PC(16:0/18:0)	12.18	42177.1	43316	40702.8	43213.2	39868.2	46426.3	39317.6	57726.2	47319.1	48973.1	42127	39947.7	43932.4	46728.8	40447.4	27849.6	26616.6	38517	34256.9	29983.5	30577.8
804.6	neg	PC(16:0/18:1)	10.74	374471	357780	397325	375416	402180	375815	402357	548522	411622	507361	408088	451914	426972	491619	380400	279797	322368	396174	327755	310757	303264
802.6	neg	PC(16:0/18:2)	9.73	337361	311817	327551	288947	323606	298789	270222	423163	327703	369186	313440	337336	310058	382109	279878	351112	394983	487133	388841	357131	411347
800.5	neg	PC(16:0/18:3)	8.92	20735.6	18565.8	20544.6	13018.7	20638.3	15983.9	9640.28	20017.4	13816.7	17127.2	18373.7	15852.4	15526.4	25921.6	18053.3	27266.1	33998.6	32752.8	30658.6	25861.3	26844.3
834.6	neg	PC(16:0/20:0)	13.58	510.204	577.09	492.611	477.596	464.109	533.795	435.658	656.647	508.491	569.86	519.641	511.997	527.384	528.336	469.592	410.932	484.808	605.718	489.65	508.355	453.397
832.6	neg	PC(16:0/20:1)	12.24	8299.17	8784.03	8536.85	9300.44	8163.27	9981.27	8008.42	10953.3	9029.27	8552.56	8719.03	8727.64	8646.54	9510.06	7482.79	5657.71	5982.07	9560.28	6883.64	6859.04	6205.3
830.6	neg	PC(16:0/20:2)	11.03	7232.78	6689.73	7171.24	7043.73	5932.61	7142.55	9022.18	9979.16	9911.47	10602.6	8568.49	9732.21	9393.75	9309.38	6747.58	4146.14	5080.55	7623.74	4234.72	6650.12	6003.69
828.6	neg	PC(16:0/20:3)	10.15	43494.2	41689	43679.4	36259.9	31319.6	61959.5	56587.9	74034.9	63189.5	56187.7	45050.8	60414.5	54285.5	46430.6	36225.6	21983.1	27835.8	27041.5	21330.1	31021.6	26837
826.6	neg	PC(16:0/20:4)	9.55	261157	265448	251823	237276	238793	284052	245307	393090	279556	305070	265015	304104	301638	291918	286255	222026	247117	271306	272074	253247	264106
824.5	neg	PC(16:0/20:5)	8.78	8798.62	7938.47	8403.36	5039.5	5948.6	7757.65	4912.31	11554.4	8214.91	10259.5	6368.41	8248.27	6634.01	7008.18	5506.66	8620.69	13710.3	13469.6	9248.82	13544.6	12653.7
862.7	neg	PC(16:0/22:0)	14.72	275.607	289.566	254.217	289.2	270.232	278.665	237.833	348.096	289.894	276.486	268.565	252.601	279.556	271.773	249.988	198.183	218.674	300.372	234.707	252.912	228.069
860.6	neg	PC(16:0/22:1)	13.59	719.352	764.703	709.072	910.566	680.272	686.883	716.11	900.348	820.089	663.538	707.547	632.336	668.019	738.458	642.717	516.15	493.131	855.295	593.512	595.825	546.364
858.6	neg	PC(16:0/22:2)	12.41	458.659	463.954	447.327	738.904	451.4	533.988	450.648	644.403	483.138	408.74	442.071	398.165	481.041	534.245	424.025	318.455	321.526	526.075	321.595	372.794	332.831
856.6	neg	PC(16:0/22:3)	11.42	256.957	232.179	247.754	342.972	502.825	329.489	303.239	430.695	312.387	288.03	260.613	233.913	260.958	283.577	236.453	149.568	161.98	251.756	145.713	197.39	158.046
854.6	neg	PC(16:0/22:4)	10.46	5399.21	5062.24	5523.79	6910.01	6766.63	6831.93	7405.24	9920.11	6920.17	6622.52	5458.78	5750.52	6069.42	7193.68	5707.5	3201.97	3627.94	5188.75	3156.16	4033.84	3389.74
852.6	neg	PC(16:0/22:5)	9.54	9399.65	8779.03	8775.31	6005.4	0	7350.81	8480.85	11396.3	0	9000.95	7861.81	0	0	0	0	0	0	14335.2	9062.39	12755.1	11120.3
850.6	neg	PC(16:0/22:6)	9.13	203768	211693	227097	179708	188705	179288	171534	246822	186898	218750	196723	210334	193068	240437	202760	217257	235836	296479	243584	222130	260244
774.5	neg	PC(16:1/16:1)	8.48	7229.44	7248.74	7062.69	3998.53	6215.1	7499.06	6034.95	7592.21	7054.11	9546.46	8584.37	8289.04	9344.5	9884.68	6917.45	6864.75	7108.14	6733.61	8238.99	6414.95	5475.21
772.5	neg	PC(16:1/16:2)	7.8	217.444	196.549	231.334	0	135.103	201.066	106.738	180.998	243.902	134.843	145.753	133.143	194.315	214.953	116.289	272.343	293.555	342.831	290.957	233.909	251.437
802.6	neg	PC(16:1/18:1)	9.62	13100.9	12379.1	12508.5	8158.78	10961.9	11689.4	17712.6	15293.5	15993.6	20626.6	15514.4	17711.3	17701.8	17677.4	11793.6	8649.09	9994.53	11113.7	11040.8	8602.97	7594.42
800.5	neg	PC(16:1/18:2)	8.72	53432.6	48070	53299.7	25869.4	36269.1	40042.5	36269.1	46227.1	44572.8	50896.3	51861.3	50408.5	49321.2	59426.1	35360.9	57145.8	68326.3	74527.3	72977.8	58597.2	63838.6
830.6	neg	PC(16:1/20:1)	10.93	205.228	207.34	204.477	141.571	167.537	210.319	238.518	270.73	251.868	273.11	259.292	279.583	245.061	246.855	152.16	164.556	189.24	243.699	187.867	194.524	167.282
828.6	neg	PC(16:1/20:2)	9.83	213.662	216.528	149.239	0	180.585	230.037	262.565	321.933	297.79	255.549	251.808	281.719	302.53	217.597	131.761	0	105.622	0	102.387	121.597	0
826.6	neg	PC(16:1/20:3)	8.98	1473.91	1323.08	1254.97	890.311	932.346	1869.15	2131.72	2344.22	2141.37	2185.76	1625.36	1822.76	1783.19	1201.63	911.738	0	866.522	967.548	724.763	978.275	773.566
824.5	neg	PC(16:1/20:4)	8.56	14513.6	12486.2	13619.2	7879.09	10002.4	14222.4	15840.8	18189.5	14733.3	17347.3	15953.9	16265.5	17418.6	14178.9	10705	11415.3	12287.7	13862.6	12869.3	13016.3	11680.3
822.5	neg	PC(16:1/20:5)	7.87	362.663	310.456	318.546	108.172	171.421	294.897	221.772	387.85	305.38	469.967	283.555	388.031	324.581	275.758	216.17	405.378	527.325	505.051	415.982	555.094	463.61
852.6	neg	PC(16:1/22:4)	9.38	150.871	193.448	142.456	231.018	191.669	181.145	202.097	298.194	251.805	243.587	199.637	173.191	198.26	213.384	147.179	78.5099	111.673	0	69.7145	0	87.2332
848.5	neg	PC(16:1/22:6)	8.3	10031.6	8933.36	8945.07	4123.99	5912.96	7252.38	9006.64	9460.02	8373.17	10585.2	9332.75	9480.59	9913	8861.78	6189.3	11075.3	11222.5	12813.5	10756.4	12399	11068.8
834.6	neg	PC(18:0/18:0)	13.54	2537.13	2689.29	2420.86	2931.28	2885.48	3139.66	2580.02	4181.73	2856.1	2819.39	2458.79	2243.14	2448.04	2584.76	2272.55	1692.44	1445.65	2121.9	2454.98	1520.36	1601.1
832.6	neg	PC(18:0/18:1)	12.35	61314.7	63326.7	61180.8	70954.4	72249.6	74346.3	62901.7	82006.2	64474	70716.6	55484.8	59056.1	65837.5	72338.8	56166.8	38364.3	35436.6	48517.3	53254.2	35749.9	38045
830.6	neg	PC(18:0/18:2)	11.21	192512	185658	193333	205861	220141	186797	180444	266022	173352	218576	167338	196024	182682	215977	176667	189037	190101	247117	267638	148406	202327
828.6	neg	PC(18:0/18:3)	10.21	2095.98	1916.33	1957.52	2241.54	2824.19	1721.1	1380.39	2840.22	1686.54	1783.4	1573.13	1745.31	1674.6	2636.8	1765.77	2592.21	2296.6	3129.07	3491.49	1623.43	1987.23
862.7	neg	PC(18:0/20:0)	14.67	53.573	53.3752	51.1598	38.609	60.3756	70.2982	42.4675	68.1311	68.2077	59.1163	57.1614	60.1472	54.4245	47.4496	41.9632	39.8157	46.7095	55.8062	53.0981	51.5222	44.1151
860.6	neg	PC(18:0/20:1)	13.53	1158.63	1294.19	1153.57	944.427	1149.43	1953.32	1183.21	1599.5	1197.57	1176.51	1054.93	1152.05	1176.46	1257.94	1075.15	814.515	923.096	1157.62	1181.63	983.607	823.826
858.6	neg	PC(18:0/20:2)	12.52	4375.69	4538.35	4480.99	4760.28	3873.85	6815.17	5701.51	6328.96	5663.64	5261.89	4242.95	4918.03	5356.64	5300.77	3793.56	2150.9	2193.97	2906.46	2651.54	2739.66	2611.52
856.6	neg	PC(18:0/20:3)	11.6	24361.9	24121.5	23326.4	29110.9	24730.7	43324.1	32765.9	41771.1	33393.3	27694.1	21473.6	25135.6	25816.7	23158.5	20993.5	11842	12172.2	14646.7	13317	13652.4	12392
854.6	neg	PC(18:0/20:4)	10.98	158599	155269	149478	183705	194560	196632	144569	248365	151351	162563	132067	140396	143505	182527	167020	139857	145469	177820	182641	121597	145661
852.6	neg	PC(18:0/20:5)	10.07	1563.58	1567.25	1579.25	1393.1	1563.4	1375.03	1202.49	2756.64	1479.41	1854.09	1020.27	1388.41	1270.34	1333.65	1158.29	1987.23	2145	2628.16	2160.57	1820.36	1919.13
888.7	neg	PC(18:0/22:1)	14.69	59.0851	63.9422	60.1259	54.0054	52.076	78.1975	62.1345	83.4271	65.2585	66.0514	64.0272	60.6443	67.3042	62.5996	47.4195	39.9302	32.9967	52.3509	36.0424	52.459	40.468
882.6	neg	PC(18:0/22:4)	12.05	2570.26	2586.55	2423.55	2999.66	3583.14	3984.75	3006.59	4025.76	2936.72	2618.27	2202.81	2210.29	2386.87	3044.16	2743.99	1411.14	1402.18	1848.01	1591.69	1445.05	1523.8
878.6	neg	PC(18:0/22:6)	10.62	90525.2	81251	84795	106387	103192	81723.7	66204.3	113000	61165.4	69596.2	56788.9	61853.5	64458.2	101966	82691.2	107599	117725	132495	134599	84734.8	103995
830.6	neg	PC(18:1/18:1)	10.98	133941	124625	127919	87351.3	105002	124028	216793	171830	203030	251199	177112	252502	188669	171061	132905	70364.2	57952.1	81718.6	70750.6	63442.6	61987.7
828.6	neg	PC(18:1/18:2)	9.92	123026	111696	116874	82583	87803.5	107314	147093	154462	138850	174018	123500	161105	136422	138661	101607	93491.7	90367.1	120230	110226	84053.4	98873
826.6	neg	PC(18:1/18:3)	9	9333.66	8536.48	7914.79	4528.11	6901.97	7696.73	9051.9	9887.53	8706.02	10633.5	8303.48	10154.1	10803.7	10999	7463.57	9133.83	9477.52	11937.6	9564.14	9557.28	10176.8
858.6	neg	PC(18:1/20:1)	12.39	5352.79	5482.46	5661.99	3919.82	3929.76	6888.45	7480.39	6731.71	7698.64	8015.54	6900.62	8764.4	7132.24	5401.74	4688.22	2614.25	2609.47	3650.24	2952.44	2942.15	2612.94
856.6	neg	PC(18:1/20:2)	11.22	3181.68	2769.34	3131.09	2532.31	2358.02	3050.64	6252.05	4494.98	5295.46	5727.88	3997.16	5525.09	4630.79	3708.11	2716.92	1091.43	1061.72	1785.39	1208.13	1536.72	1236.66
854.6	neg	PC(18:1/20:3)	10.29	11768.9	11188	11375.8	9029.1	7595.88	18087.8	21543.5	21857.9	21698.2	21333.2	14131.2	21137	16521.7	11676.7	8874.37	4149.33	4168.37	5465.34	4222.03	5601.11	4581.96
852.6	neg	PC(18:1/20:4)	9.68	37268.1	32052.6	31923.1	27507.3	31150.7	50424.7	53671.5	66025.3	54914.9	56997.1	42174	55160.3	42862.3	38074.3	34632.8	18421.6	17801.3	23902	21561.3	19452.4	17264.3
850.6	neg	PC(18:1/20:5)	8.92	1917.34	1452.48	1603.4	897.458	1096.19	1702.37	1839.07	2907.4	2413.9	2777.54	1422.19	2598.21	2156.14	1399.95	1265.55	1307.66	1603.22	2019.97	1173.44	1804.57	1518.74
886.7	neg	PC(18:1/22:1)	13.64	800.671	877.612	878.403	1003.08	821.018	939.098	921.365	1049.45	1077.56	992.653	1016.81	1120.28	1039.7	929.352	833.67	421.198	442.153	591.244	472.112	473.845	427.066
884.6	neg	PC(18:1/22:2)	12.62	198.155	202.21	222.862	274.031	193.928	240.829	235.359	285.954	279.936	253.206	227.351	278.864	277.621	227.81	209.703	71.5793	89.4589	123.95	0	127.089	94.2353
882.6	neg	PC(18:1/22:3)	11.83	105.288	123.687	177.741	244.181	195.389	280.656	268.625	177.484	181.413	232.205	136.165	125.265	120.439	197.246	171.752	66.4409	40.7599	48.9518	68.0048	39.1569	25.28
880.6	neg	PC(18:1/22:4)	10.72	973.536	901.844	1032.08	1301.95	1249.57	1314.5	1558.76	1765.54	1401.89	1357.07	1201.81	1201.91	1223.29	1261.5	1009.09	415.64	397.24	717.941	470.534	492.281	453.177
876.6	neg	PC(18:1/22:6)	9.37	53496	46521.2	51591.1	33689.9	38911.9	46976.9	50238.1	60819.7	52954.6	68734.5	49515.3	58541.3	53341.4	55165.2	45360.1	44481.1	45844.8	55516.5	46919	48351.5	47858
826.6	neg	PC(18:2/18:2)	8.92	188302	170710	171246	100701	99982	118590	156278	183626	159834	198566	148356	220178	157331	152193	112864	200820	218754	231427	224700	187661	259814
824.5	neg	PC(18:2/18:3)	8.21	25835.4	25821.1	25693	8892.13	13284.4	14528.7	13511.1	17980.7	14571.9	19139	16651.1	19738.3	17926	18775.7	12594.1	36604.2	45995.8	52042.7	45400.9	49951.7	52853
854.6	neg	PC(18:2/20:2)	10.16	6184.95	5742.87	5988.6	4692.35	4362.22	5214.58	9714.79	8975.34	7374.83	10230.8	5889.33	9810.91	7552.76	6380.59	4232.1	4242.17	4505.91	6602.86	4953.9	4736.41	4905.58
852.6	neg	PC(18:2/20:3)	9.27	3955.69	3692.45	4041.09	2977.5	2314.19	4728.75	7398.18	7477.03	6552.2	8073.58	3489.65	8305.65	5354.88	3044.28	2516.68	1817.34	2253.67	2523.47	2136.79	2598.45	2136.53
850.6	neg	PC(18:2/20:4)	8.78	37728.2	36107.2	37174.5	28053.2	25435.8	37021.2	45020.7	54859.4	40895.2	55370.4	33071.1	61649.7	45422.5	37863.2	28213	25759.4	30018.9	34910.2	31342.7	30355.3	32445.9
848.5	neg	PC(18:2/20:5)	8.06	1574.35	1543.2	1700.75	543.531	653.035	986.946	1122.44	1848.03	1330.54	2057.91	911.264	2077.35	1159.33	821.108	697.401	1692.28	2657.06	2391.38	1988.5	2170.98	2427.13
880.6	neg	PC(18:2/22:3)	10.46	194.466	134.442	185.095	152.865	128.99	125.775	199.142	224.974	237.238	127.231	151.936	300.524	190.551	112.816	164.204	118.481	101.002	0	0	140.445	109.631
878.6	neg	PC(18:2/22:4)	9.63	432.007	445.936	358.833	509.824	345.783	456.839	792.042	709.689	535.755	561.877	403.024	521.527	552.296	457.164	271.707	218.492	221.51	379.744	238.343	210.374	248.463
874.6	neg	PC(18:2/22:6)	8.47	15030.6	12655.1	13712.6	9810.91	7849.29	11187.1	13533.3	17714.5	12456.3	19573.9	11218.5	17057.5	13831	11662.9	9057.15	13238.9	15976.9	18635.8	15037.6	17781.8	16163.8
882.6	neg	PC(20:0/20:4)	12.5	1304.92	1278.84	1324.15	688.835	1120.26	2045.18	1056.66	1826.37	966.275	1129.07	1244.91	1814.36	1270.74	1111.53	1062.37	983.574	1651.46	1270.15	1321.91	1172.88	1159.08
880.6	neg	PC(20:0/20:5)	11.59	47.3474	38.6211	35.0399	53.6507	51.088	73.9328	48.0505	56.9095	0	52.2011	44.7997	0	50.7293	59.8781	41.9868	26.2434	0	28.9308	27.221	29.6505	21.3032
688.5	neg	PE(14:0/18:1)	9.69	199.992	242.194	201.899	118.076	0	244.994	181.395	203.096	200.985	342.425	354.061	307.373	374.951	350.589	222.855	136.501	110.541	182.072	117.555	168.151	125.821
686.5	neg	PE(14:0/18:2)	8.74	143.624	141.772	137.17	60.472	116.534	114.896	82.6102	73.0736	106.404	96.0341	115.427	94.9599	111.813	174.508	129.139	211.466	210.274	181.025	177.439	193.208	199.39
690.5	neg	PE(16:0/16:0)	10.88	1324.09	1226.62	1336.04	1028.95	923.645	1586.66	1207.37	1460.69	1769.36	1779.29	1890.46	1429.6	2038.06	1296.34	1334.34	929.929	790.187	1333.29	760.072	1340.44	921.836
688.5	neg	PE(16:0/16:1)	9.74	4424.13	4834.48	5777.69	2572.34	3815.78	4997.05	3209.97	3631.72	4592.35	5796.2	6565.47	4328.68	8123.25	6903.27	4012.54	2261.99	2948.16	3416.83	2521.07	4201.5	2688.42
718.5	neg	PE(16:0/18:0)	12.41	1484.15	1741.38	1644.74	1113.29	1121.02	1774.53	1438.13	1585.53	1878.09	1898.58	2081.33	1633.83	2094.55	1740.82	1572.56	1284.71	1074.79	1798.17	1240.86	1824.14	1325.95
716.5	neg	PE(16:0/18:1)	11.04	18525.5	22126.4	21426.6	12035.8	18321.9	21611.3	20861.7	23202	24295.1	28435.3	34104	29919.5	36221.4	29113.8	26229	15734.8	14198	18730.4	12035.4	22482.1	19036.8
714.5	neg	PE(16:0/18:2)	9.96	45938.4	61625.4	45756.7	41717.2	55418.7	42612.6	29658.7	35917	32754.1	39299.9	47274.8	36029.8	46419.2	57327.1	43528.9	60619.3	62713.7	70875.2	60188	65450.5	55847.3
712.5	neg	PE(16:0/18:3)	9.18	1229.51	1148.12	1195.4	430.404	2789.05	1061.27	878.519	748.049	1430.92	1024.63	2250.32	737.212	960.463	1495.78	817.733	1220.46	2704.88	4164.18	1484.27	1774.41	2471.17
746.6	neg	PE(16:0/20:0)	13.68	20.2763	21.1674	20.6917	12.6936	12.7193	17.7231	16.9835	19.8749	21.7734	23.2192	31.1347	31.0428	25.5545	20.6801	16.9001	12.9687	19.0505	19.3487	17.0734	23.3182	17.096
744.6	neg	PE(16:0/20:1)	12.47	880.75	1004.3	1044.72	613.154	716.912	1226.98	954.567	1037.08	1113.3	1098.57	1045.21	1180.15	1141.64	932.441	727.869	684.453	842.325	999.895	673.955	1077.65	815.605
742.5	neg	PE(16:0/20:2)	11.33	761.416	795.831	866.918	431.874	513.313	779.649	1047.52	737.919	998.353	1081.34	1127.01	1045.01	1072.15	820.441	714.115	596.107	632.191	704.036	463.86	1129.67	738.635
740.5	neg	PE(16:0/20:3)	10.41	3978.78	3918.43	4158.8	3118.75	2534.77	5673.2	4389.23	5872.78	5832.79	3984.94	3601.89	5099.13	5080.65	3352.63	3009.4	2402.35	2655.5	2670.97	1685.92	0	3431.81
738.5	neg	PE(16:0/20:4)	9.8	96260.3	113644	110137	118076	119016	149056	115083	141465	108731	112509	122497	157758	121136	132626	110166	94113.7	87953.4	99549.1	87937.4	88906.4	93676.8
736.5	neg	PE(16:0/20:5)	9.03	2925.27	3321.14	3443.81	1913.5	2146.12	1759.91	1525.52	3300.69	2678.75	2303.07	2899.75	2593.71	1938.28	2492.97	1994.91	3780.03	4424.54	4810.97	3153.46	6666.09	5268.58
774.6	neg	PE(16:0/22:0)	14.83	5.89022	4.659	7.2126	6.3112	4.93759	4.3736	6.45551	5.9228	6.86985	6.63823	6.97581	7.73504	8.08218	7.1834	6.5544	3.99115	3.41471	4.64312	3.17212	4.7909	2.97732
770.6	neg	PE(16:0/22:2)	13.16	68.6287	79.8775	76.6982	40.6026	36.156	90.855	88.4982	93.7811	152.492	141.943	115.427	134.791	127.919	84.761	52.6584	25.9771	22.2855	39.5387	29.8063	33.1494	22.4487
768.6	neg	PE(16:0/22:3)	11.91	103.364	170.324	116.144	117.689	98.4443	98.1586	85.2619	113.866	115.651	81.1675	106.656	116.854	90.2154	136.064	77.8194	78.2145	72.5176	137.006	72.8246	129.133	78.5444
766.5	neg	PE(16:0/22:4)	10.82	1531.28	1645.88	1752.17	1897.66	2064.62	2581.21	1843.84	2054.21	2413.91	1775.11	1933.17	1727.41	1670.9	1861.68	1549.48	1159.94	988.468	1425.43	1254.31	1229.15	1430.2
764.5	neg	PE(16:0/22:5)	9.84	5631.64	5365.69	4912.2	5320.88	5442.26	4258.44	4036.92	4975.97	4760.33	4815.97	5269.3	4444.87	5378.43	5604.96	5336.76	6463.7	7962.38	10168.6	5794.14	6546.54	8671.72
762.5	neg	PE(16:0/22:6)	9.45	78102	93136.5	82484.5	103739	85309.9	75585.3	81538.7	75535.8	95369.5	74892.9	90482.1	75113	78593.7	88596	90759.3	86216.1	83086.7	111964	81262.1	106836	88708.7
676.5	pos	PE(16:0p/16:0)	11.85	3514.05	2906.52	2993.94	2380.81	2277.56	3011.28	2683.42	3130.5	4000.69	3445.21	3874.18	3808.78	4328.34	2582.55	2575.59	1966.48	2771.59	4504.29	2754.24	3512.19	2261.69
674.5	pos	PE(16:0p/16:1)	10.64	46.9402	44.6106	46.7843	45.4981	46.9234	46.2275	33.0146	49.6445	39.2771	39.8071	41.5443	41.3513	39.8218	38.6695	35.2503	43.7874	49.3009	61.9736	58.5159	54.4495	50.3386
704.6	pos	PE(16:0p/18:0)	13.25	539.369	466.302	595.912	409.532	336.045	532.35	627.27	676.08	797.283	960.977	911.769	922.346	834.879	622.694	509.091	141.769	149.623	169.435	178.359	147.808	128.774
702.5	pos	PE(16:0p/18:1)	12.04	24182.7	20202.3	20892.4	17389.7	24129.2	21136.8	15640.1	20698.2	20732.9	20502.9	19884	19516.3	20453.5	17923.6	18964.4	17683.5	25221.1	33520.3	26656.9	29298.1	25703.2
700.5	pos	PE(16:0p/18:2)	10.83	1582.35	1436.47	1524.23	1049.92	1495	1520.4	1091.61	1454.96	1285.95	1281.08	1397.52	1392.61	1376.31	1529.77	1069.88	1419.32	1722.73	2327.81	1608.95	2014.4	1638.71
698.5	pos	PE(16:0p/18:3)	10.21	8.10819	8.8851	10.308	12.0617	15.2363	7.77677	5.24539	8.04487	6.19314	5.96597	6.56756	6.83088	6.44032	7.6005	5.34062	11.4943	11.2396	31.0317	18.3205	13.5426	0
732.6	pos	PE(16:0p/20:0)	14.43	30.454	39.1728	38.1812	23.4643	30.4706	31.9442	38.7784	39.4411	38.4321	57.68	64.7384	66.4516	78.9007	52.2935	37.2386	25.4385	19.442	28.7502	24.4601	22.0061	22.9892
730.6	pos	PE(16:0p/20:1)	13.31	6510.8	6220.01	7812.5	3922.49	7260.26	5166.55	4868.95	6878.39	5220.05	5201.62	6223.33	6010.93	5620.61	6728.86	4775.98	6137.48	4584.2	6026.27	10852.5	4927.78	3846.27
728.6	pos	PE(16:0p/20:2)	12.4	81.2899	99.4992	109.187	116.108	98.4981	95.4214	82.0173	144.19	118.928	102.992	86.2256	108.083	106.651	119.835	79.3073	74.7337	82.848	122.898	79.5246	106.992	92.5467
726.5	pos	PE(16:0p/20:3)	11.45	1524.22	1596.5	1350.91	1626.28	1434.53	1728.3	1365.03	2056.3	1500.56	1176.75	1126.72	1236.36	1259.4	1341.28	1144.63	1093.74	2014.77	1808.95	2009.65	2360.43	1829.93
724.5	pos	PE(16:0p/20:4)	10.59	11014.9	10493.1	10544.2	14709.3	11676.8	11626.8	9884.68	14650.1	10932.1	8715.5	8390.72	8410.43	9045.95	8680.56	9142.5	11993.1	12025.5	15043.2	13002	11262.2	10698.1
722.5	pos	PE(16:0p/20:5)	9.63	211.119	196.39	200.786	128.093	122.901	276.491	143.041	256.158	157.854	166.608	114.139	117.868	174.466	132.501	121.869	208.403	330.353	320.48	204.822	315.817	195.246
752.6	pos	PE(16:0p/22:4)	11.72	95975.1	82101.8	85188.3	83154.8	94787.9	89966.9	74394.1	92733.7	93274.5	73954.7	82372.3	73339.1	94239.5	77476.4	72272.7	62887	93105	114659	86707.7	97380.5	76338.8
750.5	pos	PE(16:0p/22:5)	11.2	2786.05	2529.12	2677.98	4387.12	2951.02	3471.35	2859.36	3606.21	3324.66	3714.65	3274.7	2903.01	3321.52	3265.7	2591.69	947.131	950.715	1287.27	884.725	985.804	743.721
748.5	pos	PE(16:0p/22:6)	10.17	8873.11	9114.02	8651.39	14172.3	9852.22	9753.09	8324.14	12328.2	8869.61	8314.11	8237.23	7282.92	8335.88	9815.83	8735.09	8037.33	9000.47	11566.2	10077.9	8706.12	7946.02
686.5	neg	PE(16:1/16:1)	8.67	260.846	332.771	277.344	69.4964	170.671	293.622	175.747	191.146	247.291	467.111	485.34	316.533	348.08	348.019	305.238	292.025	367.53	233.345	310.518	460.372	243.599
714.5	neg	PE(16:1/18:1)	9.83	1660.36	2031.28	1908.63	714.362	1113.81	1668.72	1648.88	1540.73	2451.4	2439.02	2799.34	2266.94	2946.01	2303.5	2046.58	1397.41	1372.67	1616.74	1375.99	1913.6	1533.35
712.5	neg	PE(16:1/18:2)	8.94	4161.41	4884.12	3838.46	1294.57	2434.83	3000.05	2792.05	2651.25	3124.79	3475.71	4449.93	3251.59	3989.18	3811.8	3009.4	5056.8	5661.91	5376.79	5503.09	6668.6	5575.97
742.5	neg	PE(16:1/20:1)	11.27	66.313	75.7896	75.9186	19.9886	33.0882	64.7289	60.5433	54.8453	72.0593	89.605	85.9797	89.1459	70.9602	65.531	44.4811	56.9087	0	82.2321	47.9549	99.0777	66.9331
740.5	neg	PE(16:1/20:2)	10.07	54.103	54.7233	49.7617	24.3259	30.0225	46.4142	56.2822	42.3689	56.5574	70.6877	63.2838	63.9236	64.5224	59.0279	44.0175	41.8586	45.1999	42.5881	25.0037	63.2657	44.3891
736.5	neg	PE(16:1/20:4)	8.77	3951.24	4572.84	4590.75	1807.36	3151.26	5150.8	3752.38	4373.68	4825.66	5756.02	4863.59	4561.24	5236.26	4337.77	3810.09	4357.33	3761.76	4363.98	3800.48	6261.54	3847.06
734.5	neg	PE(16:1/20:5)	8.12	95.2562	95.4994	80.3679	21.7724	33.2518	63.1669	50.8616	66.4503	64.9261	95.1987	65.1826	82.6106	78.6885	66.2771	52.6677	116.618	132.095	121.981	81.4487	210.886	123.421
762.5	neg	PE(16:1/22:3)	8.82	326.321	288.501	330.494	134.588	184.429	209.73	181.985	212.401	257.002	253.314	519.877	237.689	482.952	285.546	234.151	433.715	409.538	383.827	364.195	492.611	368.412
760.5	neg	PE(16:1/22:4)	8.48	5294.51	5946.56	5374.29	2135.21	3034.45	3683.9	3077.81	3301.56	4072.13	4585.69	5051.76	4152.59	4588.04	5440.49	3976.71	7348.97	6854.07	6214.73	5597.99	7999.65	6566.38
746.6	neg	PE(18:0/18:0)	13.8	468.524	525.113	511.634	468.932	383.395	618.945	664.629	729.553	683.031	604.733	591.616	503.807	714.216	465.687	473.802	348.119	289.297	363.534	352.31	381.824	325.167
744.6	neg	PE(18:0/18:1)	12.57	8459	9326.63	9338.79	6277.63	6746.23	8617.18	8912.27	8605.73	10774.3	10450.1	10030.6	9915.31	10511.1	10171.3	9884.68	6615.06	6986.12	8978.37	6857.37	7870.46	7374.2
742.5	neg	PE(18:0/18:2)	11.51	49775	51013.1	58866.1	42298.4	47268.9	41376.8	41525.1	47522.5	49324.5	45556.5	39119.3	56723.6	47291.4	55926.5	44441.1	52880.3	58050	53767.9	57657.9	52196.6	52960.2
772.6	neg	PE(18:0/20:1)	13.7	935.75	1043.6	1021.27	688.478	737.421	1308.78	1201.38	1248.54	1235.58	975.61	956.222	1188.86	1081.81	937.444	746.743	808.284	846.488	1136.4	905.16	1049.78	856.602
770.6	neg	PE(18:0/20:2)	12.74	952.562	1077.66	979.214	551.585	543.321	999.764	1217.29	941.345	1331.13	1002.89	1203.67	1117.73	1192.1	959.713	782.803	695.962	769.208	1014.57	628.089	1088.41	880.75
768.6	neg	PE(18:0/20:3)	11.89	10986	10829.8	10648.1	7956.13	7669.88	12401.4	10670.3	11766.8	14677.7	10012.4	9438.92	11214.1	11144.5	11747.5	7429.78	7126.13	9583.52	9642.82	0	11852.3	8219.13
766.5	neg	PE(18:0/20:4)	11.3	146310	178200	155229	151812	165350	164237	151162	176083	170443	175217	136318	184220	150954	168802	149169	144530	148596	161144	148343	149571	151167
764.5	neg	PE(18:0/20:5)	10.35	3136.48	3445.85	3804.72	1762.71	2165.51	2060.83	2212.46	2817.42	2354.68	3124.12	2063.15	2534.3	2421	2213.76	2429.26	4289.74	5499.48	4907.57	4341.59	6249.23	5665.93
800.6	neg	PE(18:0/22:1)	14.8	20.2816	23.453	22.6022	11.2173	9.77977	23.7086	22.0751	21.9104	24.1186	26.9892	30.2656	33.3914	32.2612	18.0491	16.0481	15.281	14.5394	19.4219	13.6663	28.935	18.528
796.6	neg	PE(18:0/22:3)	13.34	210.864	211.674	240.904	252.571	207.932	274.481	240.872	276.131	253.202	261.181	152.882	227.715	271.344	238.933	195.253	141.21	139.722	144.639	43.7641	195.378	120.079
794.6	neg	PE(18:0/22:4)	12.32	4578.75	4571.12	4713.58	5937.55	4773.38	5277.61	4944.66	6401.95	5663.92	4781.61	4180.83	4544.09	5109.13	5872.78	4331.29	3151.56	3528.88	4963.37	3340.05	4259.42	3124.15
792.6	neg	PE(18:0/22:5)	11.88	7199.7	8020.81	7228.96	9577.79	8045.3	6446.93	8025.09	8675.53	9226.23	9591.89	8571.58	7934.29	10142	12105.7	6743.31	2995.66	3873	3651.9	2257.8	3381.6	0
790.5	neg	PE(18:0/22:6)	10.9	86068.5	91064.3	81601.2	93927.2	69816.7	67447	67600.5	70833.5	71508.2	68876.1	68054	67988.4	63475.1	96745.8	75145.5	95417.4	99833.6	108311	97349.1	91982	110071
704.6	pos	PE(18:0p/16:0)	13.25	6871.88	6185	8267.47	4226.48	3646.85	6966.51	9491.76	10562.2	14237.2	13043.8	12093.4	12215.8	11125.6	5947.92	4936.77	2022.31	1411.99	2126.44	2363.13	1930.44	1374.47
702.5	pos	PE(18:0p/16:1)	12.23	43.1989	53.4197	57.6558	58.5809	69.2974	56.0894	44.2359	79.0252	69.556	68.2374	55.371	65.6814	65.9915	72.2564	44.8259	27.2523	28.3841	39.0313	37.9215	34.5692	31.5404
732.6	pos	PE(18:0p/18:0)	14.41	128.415	178.667	160.149	88.67	118.175	136.954	197.802	196.669	275.72	405.284	320.045	350.637	380.625	218.245	167.184	30.457	33.2135	41.919	34.1313	30.7882	38.6932
730.6	pos	PE(18:0p/18:1)	13.41	12166.5	10746.8	14600.4	11571.4	15370.2	13488.4	13909.6	15940.9	15204	14864.9	14878.3	14793.4	13483.2	14714.3	11296.8	5978.16	5173.14	6262.3	7404.04	5601.34	4718.16
728.6	pos	PE(18:0p/18:2)	12.4	1764.08	2141.41	2417.57	1998.25	2933.15	2499.63	1914.91	3607.55	2686.53	2477.63	1951.02	2488.17	2349.48	2860.83	1691.68	1200.38	1297.36	1916.15	2282.58	1349.27	1312.87
726.5	pos	PE(18:0p/18:3)	11.65	289.993	243.908	262.169	238.312	369.791	281.001	221.625	273.525	259.836	212.146	276.452	239.234	278.51	263.359	225.773	238.457	302.557	373.294	472.642	289.986	279.913
760.6	pos	PE(18:0p/20:0)	15.16	7.33557	6.29887	4.70443	4.04317	4.92991	10.1947	6.09857	10.4832	23.8002	11.4031	12.6549	11.021	9.38779	6.68249	4.81735	2.64624	2.93052	2.46457	8.22082	2.83481	2.14235
758.6	pos	PE(18:0p/20:1)	14.45	1341.07	1857.42	1651.73	968.801	3650.46	1307.65	1455.23	1992.01	1492.7	1785.22	2145.88	2036.7	2343.52	2962.12	2019.57	1287.5	1009.65	1259.28	2811.05	631.521	851.328
756.6	pos	PE(18:0p/20:2)	13.69	137.287	127.598	123.558	98.9524	158.154	158.991	137.735	153.635	169.013	156.824	211.091	162.964	190.351	206.996	131.574	56.6174	72.6696	102.667	80.8387	91.8608	64.0674
754.6	pos	PE(18:0p/20:3)	12.9	456.387	521.963	575.612	560.522	677.666	707.214	567.151	963.264	834.223	653.13	524.852	637.034	706.717	792.21	469.699	227.096	280.077	377.503	270.027	367.786	324.555
752.6	pos	PE(18:0p/20:4)	12.17	10107.2	10534.3	10131.4	12669	11356.2	11860.8	11349.4	14309.2	12560.2	11869	11784.7	11107.9	12748.1	13381.7	11328.3	5902.94	6908.57	8521.07	7355.27	6422.21	5594.67
750.5	pos	PE(18:0p/20:5)	11.15	216.711	202.826	201.834	162.649	183.127	210.205	175.528	274.608	174.823	208.848	168.756	154.852	183.315	216.517	156.773	178.616	268.136	284.542	217.597	246.895	199.505
780.6	pos	PE(18:0p/22:4)	13.13	64283.4	58474.7	80055.6	78155.6	78349.5	77796.1	89475.1	100799	90818.8	86321.1	82078	86093.5	81409.5	92871	75873.5	25155.6	20941.9	24137.9	26693.3	21971.9	20143.5
778.6	pos	PE(18:0p/22:5)	12.71	1187.35	1439.1	1540.56	2324.95	1808.7	1704.54	1600.48	2825.91	2404.76	2414.47	1806.21	2238.88	2538.19	2567.51	1783.33	202.654	202.155	309.528	217.588	266.258	231.178
776.6	pos	PE(18:0p/22:6)	11.75	136703	121454	121775	122646	146510	119177	113199	139757	129615	116261	134057	116245	139622	137382	123558	83309.2	123644	140938	153358	115010	108662
742.5	neg	PE(18:1/18:1)	11.3	16918.9	20509.1	19186.7	8658.52	11953.1	16650.9	21429.5	15081.6	28026.3	30939.8	31849.3	30991.7	27290.3	24830	25161	13213.2	9404.39	14511.5	11722.9	14399.7	12582.1
740.5	neg	PE(18:1/18:2)	10.19	42347.8	49620.3	47780.9	24042.1	33342.6	36445.9	47838.4	46575.4	64039.4	57341.3	51800.1	68008.2	56702	52961.1	44262.3	42424.9	39448.9	48582.1	38438.6	46729.3	48179.8
738.5	neg	PE(18:1/18:3)	9.21	967.347	1024.19	1094.95	279.166	806.413	880.701	555.79	660.138	952.709	1058.25	1136.1	990.299	1151.32	944.447	828.912	923.452	992.548	1131.96	881.758	1384.23	1073.64
770.6	neg	PE(18:1/20:1)	12.63	1393.99	1825.21	1687.63	821.157	999.37	2188.49	1668.94	1545.64	2214.17	2172.69	2054.06	2366.64	2134.65	1719.31	1309.81	943.079	1046.2	1463.21	1061.85	1509.32	1077.18
768.6	neg	PE(18:1/20:2)	11.51	823.123	830.943	855.869	479.161	473.338	882.293	1231.12	842.399	1229.51	1271.58	1231.03	1211.17	1226.7	788.972	655.62	423.706	368.72	467.945	364.195	691.305	523.329
766.5	neg	PE(18:1/20:3)	10.3	3183.83	3575.86	3264.05	2277.19	3316.09	3799.1	3961.01	4021.64	0	4470.21	3302.89	4305.26	4002.33	3091.28	2821.32	2297.18	1854.01	1997.32	2289.55	2424.72	1891.55
764.5	neg	PE(18:1/20:4)	9.99	62201.7	69753.8	58646	41962.7	58769.2	70396.4	76543.8	78578.4	91729.8	93746.2	70670	76688	76181.3	57836.9	54815	43229.1	40931.5	45894.1	39091.7	50229	37503.6
762.5	neg	PE(18:1/20:5)	9.2	1836.05	1857.7	1717.76	889.61	1044.31	1442.74	1689.46	2371.12	2006.59	3073.81	1650.49	2609.29	1986.63	1680.8	1278.69	1618.58	1590.53	2012.37	1212.87	2320.88	1380.39
798.6	neg	PE(18:1/22:1)	13.91	303.03	365.042	309.926	217.24	213.502	266.772	349.917	331.519	344.828	329.489	354.718	421.365	374.067	493.105	247.117	269.307	328.167	327.01	273.326	445.387	252.621
796.6	neg	PE(18:1/22:2)	13.36	105.259	97.3446	98.1657	94.1509	144.259	119.259	131.141	141.369	126.578	119.952	98.1586	103.136	106.599	119.663	88.4229	52.3617	52.8381	68.036	65.2943	53.7057	65.8073
794.6	neg	PE(18:1/22:3)	12.1	87.5753	100.422	133.165	75.9932	113.94	107.247	142.551	100.882	170.016	97.6609	84.9567	116.854	134.261	91.1431	96.151	77.7119	68.1144	118.951	93.3241	90.6715	80.0757
792.6	neg	PE(18:1/22:4)	11.04	815.275	865.064	892.106	1037.39	1059.48	1236.07	1163.59	1266.43	1490.07	1063.06	863.542	921.623	996.678	1045.33	967.309	599.133	478.059	686.511	554.141	686.825	525.916
790.5	neg	PE(18:1/22:5)	10.04	3327.79	4489.46	3927.75	3642.37	3069.76	3711.31	3334.46	4796.47	4195.04	5707.08	5406.76	5505.11	5930.81	4718.92	4294.77	3502.84	3188.54	4290.37	2808.15	3935.33	2833.25
788.5	neg	PE(18:1/22:6)	9.62	68523.4	70689.2	68077.6	67219.2	57054.9	66783.6	66333.5	87541.4	84039.4	95017.8	85541.8	85087.3	87261.4	82902.7	79616.6	58012.7	62247.1	75235.4	52993	73577.7	45802.6
702.5	pos	PE(18:1p/16:0)	12.02	9325.95	8096.87	7989.5	11074.2	8398.2	7360.93	7125.46	8770.58	9281.58	7996.73	9364.74	9938.64	11499.2	8600.79	7677.21	5051.36	5612.9	13176.5	6588.09	6850.21	4956.52
730.6	pos	PE(18:1p/18:0)	13.39	218.188	179.063	249.638	160.822	124.585	182.664	308.773	284.996	289.829	280.559	289.416	298.247	279.359	184.766	176.112	85.3048	102.667	82.1018	75.8315	80.0628	59.5866
728.6	pos	PE(18:1p/18:1)	12.24	360.582	410.509	478.225	494.729	483.774	415.282	336.193	598.252	531.277	485.948	361.554	430.69	418.439	448.919	371.022	331.722	302.596	453.709	364.488	421.62	374.661
726.5	pos	PE(18:1p/18:2)	11.26	223.172	199.272	208.049	172.019	208.367	224.581	209.646	254.492	200.285	214.394	202.701	192.708	199.963	184.573	171.392	201.081	207.998	238.75	203.447	291.229	219.736
756.6	pos	PE(18:1p/20:1)	13.46	948.107	851.359	1167.37	662.679	905.984	774.61	819.883	934.355	884.91	790.161	1014.07	898.811	896.468	1028.32	747.47	871.164	679.026	830.592	1111.74	842.654	685.597
754.6	pos	PE(18:1p/20:2)	12.55	35.3607	42.6767	48.1407	56.0522	45.6121	39.0187	37.0476	62.8414	57.027	45.4108	38.2392	46.1285	47.7385	52.988	34.3881	28.1615	25.691	43.1583	31.3459	36.9038	34.8266
752.6	pos	PE(18:1p/20:3)	11.61	130.352	182.196	188.612	121.702	178.92	0	0	166.82	238.58	119.44	120.26	113.3	130.298	196.787	104.386	146.721	147.858	178.519	133.929	173.958	145.082
750.5	pos	PE(18:1p/20:4)	10.82	10364.2	10273.8	10313.7	12453.6	12218.4	10881.3	11471.1	13788.9	12569.9	10964.4	10711	10439.9	11555.1	11125.6	10454.1	7877.45	7550.22	10145	8440.37	8098.73	6872.53
748.5	pos	PE(18:1p/20:5)	9.81	69.8395	62.8234	58.5327	43.7007	42.5139	84.3988	45.8164	79.3985	57.9707	61.703	44.2443	36.5798	63.0191	46.985	41.6824	62.6851	86.5325	92.9816	61.8443	97.2468	59.8336
778.6	pos	PE(18:1p/22:4)	11.93	28020.1	24310.9	23973.9	25855.1	30433.7	25795.1	23937.6	29097	30969.3	23911.4	26407.5	23651.8	28620.9	23630.2	23300.7	18230.9	25183.9	32091.9	28083.7	26109.8	24022.4
776.6	pos	PE(18:1p/22:5)	11.43	760.056	734.727	739.309	1604.95	927.761	1020.81	1219.8	1299.54	1229.05	1132.09	1013.17	1088.96	1220.44	0	1041.89	0	0	0	0	0	0
774.5	pos	PE(18:1p/22:6)	10.36	3612.1	3611.56	3320.77	5384.56	3365.48	3467.06	3670.14	4937.13	4092.97	3331.39	3396.26	3304.1	3553.22	3454.34	3136.48	3108.06	3038.21	3937.93	3488.45	3257.66	3104.82
738.5	neg	PE(18:2/18:2)	9.11	25556.5	31800.3	28034.8	12060.7	14039.1	21064.2	19091.3	17720.8	20394.1	24109	26993.6	30635.5	24696.2	23234.5	21402.8	33532.5	28845.3	33379.8	34449.6	29489.7	35006
736.5	neg	PE(18:2/18:3)	8.41	1639.34	1756.52	1798.13	452.064	751.594	1276.62	792.902	938.444	1037.89	1329.47	1127.01	1164.1	1352.27	1226.54	897.971	2221.78	2646	2309.63	2489.89	3633.06	3103.21
762.5	neg	PE(18:2/20:4)	9.01	10718.8	9152.76	9206.32	5867.62	6432.31	5954.52	10848.1	9744.61	9873.54	8377.87	6000.11	11177.3	9234.04	8023.8	4003.58	7328.84	5842.22	6823.18	6368.53	5639.1	6979.02
760.5	neg	PE(18:2/20:5)	8.23	133.898	151.618	142.943	47.7079	54.695	94.5231	100.809	121.057	131.034	148.672	97.6233	154.193	129.858	68.7927	81.9525	32.8817	175.549	149.879	125.845	218.527	28.928
790.5	neg	PE(18:2/22:4)	9.88	147.362	124.667	129.373	148.439	114.814	123.206	121.619	137.612	120.593	103.468	112.701	109.262	104.727	156.074	86.1764	114.42	91.3569	126.187	87.5131	112.967	115.339
786.5	neg	PE(18:2/22:6)	8.69	3505.12	3427.61	3684.57	1966.41	1732.42	2525.88	3027.16	2986	3088.52	3534.38	2443.81	3175.76	3168.16	2321.1	2323.4	5053.29	4564.92	4311.13	3909.17	5128.14	5765.17
724.5	pos	PE(18:2p/18:2)	9.89	53.895	48.1098	48.9381	32.6679	42.3214	51.3374	35.3579	52.8388	42.2372	43.8184	29.7721	31.3553	41.7693	36.8219	31.1178	64.2069	69.4654	77.7401	54.951	94.3683	68.7731
748.5	pos	PE(18:2p/20:4)	9.65	473.796	430.532	448.051	464.739	404.832	702.259	458.202	640.744	585.376	489.267	308.36	334.096	477.217	343.852	386.837	415.121	450.968	507.683	422.608	433.454	340.369
772.5	pos	PE(18:2p/22:6)	9.49	365.101	377.654	345.069	411.645	229.929	324.086	305.707	443.822	332.855	336.571	243.784	218.386	320.222	256.06	255.95	406.437	426.45	530.529	387.524	433.625	339.203
749.5	neg	PG(16:0/18:0)	10.82	3.73764	2.85505	3.06734	6.61449	4.51832	2.39885	2.64851	2.87617	1.44323	2.89125	1.77705	2.67438	2.6341	3.23755	5.01223	3.34558	4.11948	4.17498	3.20777	3.79938	3.65372
747.5	neg	PG(16:0/18:1)	9.56	3553.18	3938.27	2952.97	4123.34	4435.46	4236.59	3100.35	4598.25	2640.1	4095.08	3540.98	3863.82	4323.91	2931.82	4007.62	2879.03	3670.43	3962.78	3127.12	3652.28	4612.85
775.5	neg	PG(16:0/20:1)	10.86	6.32208	4.05718	5.1035	6.99364	7.02892	4.5395	4.34547	4.49507	2.90577	2.66054	3.93432	4.47455	3.67428	4.96689	5.40865	5.79141	14.146	7.77671	6.60861	7.79294	10.0369
769.5	neg	PG(16:0/20:4)	8.58	119.421	74.9664	109.156	86.6995	129.875	132.088	177.417	164.745	209.703	108.722	157.378	103.043	202.042	107.394	56.42	146.189	68.9011	174.333	85.3825	74.7508	105.661
767.5	neg	PG(16:0/20:5)	7.65	39.7324	33.532	38.6864	16.7153	14.8167	16.2	15.584	25.9333	13.5833	35.3613	42.7996	19.9234	51.2044	44.4281	27.702	20.8201	29.5176	16.5563	12.6983	17.6948	15.3559
773.5	neg	PG(18:0/18:2)	9.92	1405.11	937.994	1265.59	1247.52	1002.41	999.462	1238.2	1158.16	1524.97	1129.75	876.327	751.795	850.551	1558.29	1627.72	1024.85	1313.98	1340.95	1561.71	1356.46	1031
771.5	neg	PG(18:0/18:3)	9.34	28.1055	25.1866	24.9493	31.8068	20.3161	17.4578	22.35	21.6445	19.4067	18.6313	16.4204	0	15.3688	16.7997	0	38.0434	26.0162	57.3267	37.4001	34.839	30.9354
805.6	neg	PG(18:0/20:0)	13.15	8.0665	8.19353	6.94551	12.0977	11.9041	6.41233	8.9477	11.6502	5.30619	6.07908	5.48173	9.53051	7.0373	11.1828	7.36167	6.85866	8.44981	8.05237	7.55608	6.77546	7.3654
801.6	neg	PG(18:0/20:2)	11.22	2.90362	1.95678	2.24123	5.35275	3.55593	1.94168	2.01142	2.48358	1.1884	1.25278	2.00988	2.0225	0	3.22162	0	3.16817	4.0389	2.82603	3.08896	3.63124	4.13423
797.5	neg	PG(18:0/20:4)	9.78	831.336	643.842	866.68	1149.61	821.98	1105.64	933.788	694.535	1102.6	681.168	632.129	338.871	678.029	1028.6	1024.72	632.282	737.998	576.263	1124.7	552.363	365.361
769.5	neg	PG(18:1/18:3)	7.6	151.381	134.882	148.27	94.8968	139.935	147.607	79.8219	146.082	120.558	146.956	162.729	136.189	190.831	328.99	237.232	127.1	102.491	112.821	120.53	75.8956	66.2349
801.6	neg	PG(18:1/20:1)	11.14	7.11066	6.74145	6.47592	4.33428	6.898	5.38727	6.218	5.36793	6.78828	5.94402	7.90774	0	8.45829	6.95994	8.78432	8.31123	0	9.28183	7.96374	8.24054	8.85405
817.5	neg	PG(18:2/22:6)	7.29	3720.47	3418.48	3809.52	2134.89	1675.77	1542.41	1611.65	2699.34	1796.76	2568.61	2086.44	1900.05	2318.82	2593.85	2705.32	5853.19	6929.74	4823.19	4708.78	5076.58	4302.55
807.5	neg	PI(16:0/16:1)	8.14	1055.18	563.414	876.424	631.405	936.867	896.587	1736.75	1323.51	1456.27	1031.83	1486.07	1057.02	1167.54	740.029	604.12	1331.98	742.007	1481.83	955.29	906.193	1686.94
835.5	neg	PI(16:0/18:1)	9.22	195.196	295.697	175.935	192.179	191.026	247.088	159.611	295.556	277.316	260.976	424.441	145.804	291.011	229.235	226.67	169.543	210.27	247.117	127.927	239.708	218.744
831.5	neg	PI(16:0/18:3)	7.8	60.6324	47.6293	60.7361	30.4123	54.2316	37.758	21.3696	40.9742	36.7896	39.1548	66.3538	38.9646	47.1097	66.7148	58.3159	77.6042	102.851	103.324	63.9155	91.7671	74.1865
855.5	neg	PI(16:0/20:5)	7.63	67.8126	63.1348	68.5644	45.0548	55.5623	57.411	23.3575	53.8649	40.7586	41.9493	52.9029	33.3586	39.5929	56.4874	53.7053	76.8918	120.102	116.522	60.4692	114.984	96.0725
881.5	neg	PI(16:0/22:6)	8.01	240.388	189.261	220.165	237.183	184.306	202.005	177.546	242.7	187.015	186.768	188.293	168.04	170.31	203.799	222.82	270.383	279.151	237.586	173.578	230.493	211.144
863.6	neg	PI(18:0/18:1)	10.43	629.741	845.154	709.939	214.042	121.348	408.57	708.383	230.709	641.612	173.732	1263.19	1015.57	1256.56	967.994	1025.14	622.941	410.756	755.858	533.541	625.779	576.606
861.5	neg	PI(18:0/18:2)	9.53	1369.81	984.53	1069.29	384.335	637.843	510.54	711.932	711.977	684.693	1063.41	1535.22	747.608	724.213	1044.2	618.506	1360.81	1887.23	3773.54	1697.12	2641.16	2471.17
859.5	neg	PI(18:0/18:3)	9.15	25.9671	18.2466	17.9575	0	13.8491	7.94494	0	0	14.6667	15.5342	21.6379	0	22.9455	21.2784	16.2992	50.2149	29.0886	0	43.2375	0	28.7388
889.6	neg	PI(18:0/20:2)	10.65	526.283	347.415	392.64	263.76	374.376	575.093	151.619	616.958	938.942	627.339	651.532	691.927	492.553	745.432	381.892	207.134	285.263	211.423	168.444	379.965	216.03
885.5	neg	PI(18:0/20:4)	9.36	28212	30641.6	27095.6	24691.4	33736.6	20297.9	23195.2	30053	24500.7	22698.2	23244	21583.8	18844.8	29577.9	32957.2	26224.8	34030.1	43713.7	42014.7	21842.8	33040.5
883.5	neg	PI(18:0/20:5)	8.66	76.1201	54.1088	83.4758	36.5449	51.7952	73.2601	105.529	135.128	145.866	93.8988	92.664	80.7049	90.2514	65.7491	38.0569	219.075	91.8653	202.431	101.584	104.452	159.742
909.5	neg	PI(18:0/22:6)	9.09	428.336	643.73	504.384	335.476	288.501	165.563	254.762	352.657	425.487	329.062	410.73	519.892	382.561	412.677	362.18	631.788	563.917	679.015	638.282	634.053	725.233
859.5	neg	PI(18:1/18:2)	8.52	880.639	545.337	717.599	380.952	604.43	610.299	2709.93	1330.08	1953.65	955.856	1452.75	1371.95	1696.36	715.647	395.174	1472.19	696.756	1168.03	1103.48	814.571	1119.75
883.5	neg	PI(18:1/20:4)	8.4	2123.79	1212.16	1824.32	1231.53	2031.51	2278.25	7096.69	4914.57	4169.09	3306.49	4292.74	3855.79	3598.2	1949	939.447	2043.12	1409.14	2074.56	1565.35	1416.57	1568.9
881.5	neg	PI(18:1/20:5)	7.75	49.673	43.685	41.282	0	0	37.1727	32.3029	38.0985	51.5896	61.605	36.3906	63.4357	69.8767	0	70.528	39.4235	50.7253	52.0896	35.6587	51.3359	41.6809
911.6	neg	PI(18:1/22:4)	9.15	18.5434	22.6634	21.3126	29.1439	22.3736	23.5028	40.9557	24.374	31.5627	0	25.9398	24.7892	18.7589	18.6423	13.3198	0	0	13.9602	0	0	0
758.5	neg	PS(16:0/18:2)	8.55	890.596	873.364	796.047	594.608	685.138	464.627	466.853	552.741	744.314	841.856	1339.41	777.269	1181.41	898.828	939.843	780.213	626.01	907.418	735.85	1124.02	1281.52
790.6	neg	PS(16:0/20:0)	11.8	13912.6	13714.6	12255.4	18001.9	14821.8	16151.4	11720	16782.4	16531.5	15533.5	21764.1	17849.8	21303.9	20355.8	18931.8	5317.75	4903.61	9082.55	5161.09	5258.59	4317.68
788.5	neg	PS(16:0/20:1)	10.67	488.231	458.297	378.31	498.864	488.94	474.265	315.776	506.551	503.774	455.766	582.287	503.742	591.592	634.811	526.247	231.753	222.842	458.741	230.139	219.41	188.413
782.5	neg	PS(16:0/20:4)	8.44	7971.63	6287.84	7301.36	7825.86	9778.26	7884.84	5687.02	8755.86	7487.66	5779.08	8982.84	6130.37	8226.57	8305.31	7623.12	6921.44	5683.87	8753.16	7954.68	5368.46	6565.04
780.5	neg	PS(16:0/20:5)	7.82	211.416	224.195	204.869	113.431	154.271	154.939	108.781	189.379	182.937	191.128	215.517	177.912	207.164	197.421	184.458	223.505	303.811	279.593	237.547	300.491	234.355
818.6	neg	PS(16:0/22:0)	13.19	285.794	286.042	258.09	251.471	260.739	257.804	196.896	269.233	305.898	358.201	501.696	470.604	495.73	481.754	430.005	80.7501	89.423	145.388	102.699	94.7869	79.1023
808.5	neg	PS(16:0/22:5)	8.49	684.109	664.304	582.634	639.613	884.75	722.964	583.937	484.938	684.655	560.753	813.94	545.505	966.816	847.55	917.166	650.639	736.139	743.847	644.281	1152.54	890.859
760.5	neg	PS(18:0/16:1)	9.7	211.416	270.58	251.908	0	277.17	0	0	0	230.871	0	0	0	239.259	0	166.104	192.863	187.95	271.072	231.277	170.558	188.413
788.5	neg	PS(18:0/18:1)	10.85	3121.06	2776.77	2766.35	2881.72	3877.26	3855.72	2758.17	3187.12	3176.58	2750.62	2946.94	2158.27	2884.22	2919.88	2821.12	1700.91	1990.45	2967.98	2057.68	2232.88	2339.71
786.5	neg	PS(18:0/18:2)	9.7	5731.5	7517.52	5375.9	12342.2	11086.8	5941.77	4050.28	8241.72	10289.4	7400.97	9044.66	6941.47	8582.51	9024.41	5949.67	5153.99	5334	8904.95	6722.26	4697.4	7158.57
818.6	neg	PS(18:0/20:0)	13.25	212.466	193.59	174.636	203.561	208.819	207.475	179.559	234.03	233.721	213.937	337.3	260.076	325.543	294.43	249.151	57.6689	0	89.1759	60.2988	0	48.7334
816.6	neg	PS(18:0/20:1)	12.23	94.0508	93.8527	68.1821	68.3492	71.3167	71.7396	79.6741	74.7664	91.7608	65.2288	102.433	78.0186	79.7417	104.165	84.5496	57.8589	66.1307	79.7438	64.2572	57.5214	65.8056
814.6	neg	PS(18:0/20:2)	11.06	95.0234	88.7504	99.8558	103.715	101.403	80.9175	96.6601	135.591	138.954	91.9531	157.657	105.782	106.377	115.519	107.773	70.9976	53.8656	133.559	54.5881	70.8985	0
812.5	neg	PS(18:0/20:3)	10.15	2822.87	2466.52	2033.29	2011.77	2546.52	2180.6	2259.95	2674.62	3562.82	2149.73	3060.92	2154.73	2408.98	2774.11	2521.97	1744.44	2168.61	2715.23	1726.06	2231.27	1983.33
810.5	neg	PS(18:0/20:4)	9.61	81574.5	71624.8	58534.1	69825.5	79773.8	72735.5	59833.2	82101.8	65165.3	48841.2	66750	48190.3	71286	73838.2	63294.3	44881.2	39874.5	46945.9	58275.9	33379.5	40329.7
808.5	neg	PS(18:0/20:5)	8.85	513.672	415.74	514.634	343.339	456.294	378.825	313.3	547.857	353.17	415.371	412.123	283.374	361.715	426.771	420.771	573.95	758.265	767.805	661.371	680.559	576.139
838.6	neg	PS(18:0/22:4)	10.65	2007.82	1908.06	1532.78	2563.91	2429.13	2469.24	1733.67	2093.95	3096.57	1269.73	1941.44	1968.69	1817.56	2157.87	1995.81	1126.38	1483.03	1876.9	1492.14	1390.77	1132.04
836.5	neg	PS(18:0/22:5)	9.75	4328.04	4172.91	3373.41	3082.14	4277.68	3230.29	3106.05	3048.87	3096.57	2230.05	3698.12	2858.25	3447.65	3816.72	3628.53	2681.24	3707.63	3852.25	2653.67	1572.57	3973.17
834.5	neg	PS(18:0/22:6)	9.3	32350.3	25048	27509	37231.2	31661.2	18500.7	20077.1	19245.9	27504.9	19694.3	26541.5	11353.6	19829	26801.8	25303.1	29463.2	32690.8	31563.5	32470.4	27711.9	43647.8
786.5	neg	PS(18:1/18:1)	9.7	615.25	628.789	465.967	821.018	0	603.476	543.63	589.693	693.769	501.76	731.409	529.948	688.279	0	632.943	400.628	479.023	377.282	477.453	502.465	440.669
784.5	neg	PS(18:1/18:2)	8.7	219.033	204.767	178.39	269.521	206.08	153.666	173.939	170.903	228.692	163.072	245.639	194.592	215.385	233.708	211.584	138.429	153.048	229.371	143.514	162.364	170.57
782.5	neg	PS(18:1/18:3)	7.55	10.1782	8.05989	9.38086	0	15.6497	0	6.86151	16.2669	17.6716	12.1677	13.5539	19.4592	18.5984	11.4709	10.9044	9.00384	0	12.3666	6.93266	8.57805	5.60859
814.6	neg	PS(18:1/20:1)	10.9	47.9093	49.4934	41.8981	62.6343	59.851	58.7325	31.6495	56.199	64.2407	38.7587	69.2354	52.3788	58.6676	72.5013	49.8435	31.9035	24.4843	39.8065	30.4901	23.1515	21.5731
812.5	neg	PS(18:1/20:2)	9.85	39.0919	42.5198	33.4261	54.8684	43.6117	32.6109	36.7151	32.1791	44.9543	41.0364	34.2708	42.8738	61.1627	44.7602	39.9659	32.8047	0	24.7332	0	29.7152	0
808.5	neg	PS(18:1/20:4)	8.55	1884.79	1675.37	1311.78	2038.95	1915.27	1726.92	1547.92	2286.24	2215.9	1568.79	1666	1565.51	1523.18	1662.85	1689.9	1086.91	981.123	1432.38	1441.04	1093.82	877.554
806.5	neg	PS(18:1/20:5)	8	58.0396	58.7533	52.5452	36.1402	38.272	39.5142	48.3301	51.1026	58.5224	55.7956	52.1983	53.2272	49.2436	46.6323	55.0661	52.3419	61.2579	64.5239	56.0542	57.5432	57.2695
836.5	neg	PS(18:1/22:4)	9.11	156.252	198.562	142.645	153.601	0	166.093	111.693	184.76	246.753	177.818	310.671	134.892	262.201	174.168	191.691	123.9	139.331	150.765	0	131.605	153.708
675.5	pos	SM(d18:1/14:0)	7.96	1131.38	1106.49	1162.9	827.63	876.067	1079.82	728.509	1108.11	1084.08	1779.06	1620.29	1460.98	2014.02	1846.78	1457.73	625.721	504.344	848.411	731.846	673.311	588.778
673.5	pos	SM(d18:1/14:1)	7.2	30.6645	29.8753	31.6891	17.0343	21.794	28.4722	15.9578	28.5965	25.4669	40.8905	43.7759	38.8058	50.4974	49.5615	36.4792	23.4776	22.4201	31.4366	25.259	30.7523	27.8951
703.6	pos	SM(d18:1/16:0)	9.08	35666.4	33330	34716.3	32948.9	30024.8	34892.5	33006.3	39932.1	36697	40858.7	39435.5	40247.4	41752.6	37800.1	34375.6	27112.3	24823	30143.8	26493.6	25655.7	22069
701.6	pos	SM(d18:1/16:1)	8.13	4317.1	4332.57	4452.82	4302.55	3777.01	3867.92	3125.72	4774.8	4369.93	5961.71	6362.06	6385.96	7054.24	6824.3	5579.57	2071.02	1710.81	2604.47	2157.8	2214.88	1978.84
699.5	pos	SM(d18:1/16:2)	7.5	16.656	17.2429	17.7839	12.5943	13.3063	15.7582	11.2247	18.0258	17.4488	25.1903	28.5101	30.2056	31.426	31.2409	23.9552	7.9761	8.57545	11.2089	9.65223	10.4762	8.91969
731.6	pos	SM(d18:1/18:0)	10.49	34135.8	32601	31936.5	35743.9	35641.8	32539.6	33543.8	37648	39465.7	48328.6	46813.3	45957	47421.6	47763.6	44181.2	15130.5	13259.2	18624.9	15484.2	15863.7	16213
729.6	pos	SM(d18:1/18:1)	9.33	2014.19	2031.49	1998.17	1779.24	1842.77	1596.84	1521.16	1906.48	2000.02	3040.55	3340.75	3162.8	3871.21	3695.36	3102.23	883.685	617.792	1058.28	919.755	840.067	874.258
727.6	pos	SM(d18:1/18:2)	8.35	375.416	382.224	383.142	326.032	292.415	256.637	238.295	304.968	333.858	509.841	589.903	499.824	596.811	692.498	559.667	266.042	217.725	341.477	282.877	281.938	253.021
759.6	pos	SM(d18:1/20:0)	12.12	25994.4	26395.1	25962.3	26050.1	23870	25653.5	23587	29425.3	25135.2	31142.7	30964.8	30135	33512.7	31131.5	29751.2	17768	18730.8	21648.2	20135.5	18953.6	19020
757.6	pos	SM(d18:1/20:1)	10.81	842.873	869.079	860.532	669.739	607.13	700.112	393.018	860.465	411.19	591.71	1265.65	1959.37	785.389	658.366	1132.83	632.244	655.325	810.421	698.791	790.039	1099.35
755.6	pos	SM(d18:1/20:2)	8.37	6692.19	6599.8	6753.9	3814.58	4501.94	6884.52	6374.46	7598.29	7519.13	8400.31	7369.29	6346.45	8221.05	6249.43	5577.29	6380.48	6510.42	6667.85	5689.32	6212.59	5847.59
787.7	pos	SM(d18:1/22:0)	13.53	92450.8	81613.1	87461.1	80670.4	82939.6	81414.8	74891.8	97151.8	82203.2	99311	96556.3	99308.7	99910.9	96797	91115.3	72569.9	76913.2	81062.5	75228	72375.3	68623.7
815.7	pos	SM(d18:1/24:0)	14.68	96046.3	82943	90292.7	83458.9	84553	80132.1	73937.8	97558.6	85529.6	101353	102095	102462	103118	99074.5	94323.7	78735.9	80900.7	86543.1	80702.3	77298	72947.6
813.7	pos	SM(d18:1/24:1)	13.48	96942.7	81479.3	111917	106199	102041	109650	98290.4	122852	110256	129588	130002	128755	134718	127125	123007	74941.4	71195.4	82486	74415.9	68127	64235.8
811.7	pos	SM(d18:1/24:2)	10.96	48367.7	51124.1	49384.9	47802	43718.6	52449.8	44859.9	59637.6	45203.6	51837.4	48259.6	48695	50425.6	51562.9	48631.7	46898.1	49552.1	58013.9	57956.6	47157.4	42519.5
843.7	pos	SM(d18:1/26:0)	15.4	1953.06	1964.58	2029.56	1762.97	1691.2	1421.7	1492.62	1861.2	2359.54	3109.68	2890.91	2653.12	3101.33	3171.52	2502.82	1153.52	1230.99	1339.85	1273.03	1491.11	1338.21
841.7	pos	SM(d18:1/26:1)	14.62	2296.73	2272.46	2557.79	2737.26	2303.45	2273.82	2378.44	2722.01	3105.71	3420.71	3168.44	3021.27	3950.33	3782.39	2978.64	1104.76	938.524	1365.92	1305.79	1358.27	1066.12
839.7	pos	SM(d18:1/26:2)	12.12	4029.16	6145	3863.61	5258.04	6201.03	6069.44	4821.6	9225.7	4847.14	4529.31	3878.11	5885.98	4151.92	4792.77	4384.24	2438.1	2786.93	3258.13	2838.93	2593.66	2416.44
272.3	pos	Sph(d16:1)	1.59	31.5595	26.7923	30.72	10.8406	11.6151	11.8886	11.3426	13.0245	24.5346	13.9013	13.4391	12.4968	13.6942	12.1838	12.8184	18.5994	17.5305	17.6445	14.9467	16.5843	13.8819
300.3	pos	Sph(d18:1)	2.8	24.9102	21.8533	23.433	16.7944	14.5806	18.2052	15.1154	20.3181	20.5359	24.8989	26.7056	24.7686	33.8712	30.9416	20.1066	16.1421	18.6789	19.2728	17.2502	15.4351	12.1097
302.2	pos	Sphinganine	3.18	23.223	21.2078	22.6766	20.452	21.5711	22.6672	17.6056	28.3299	22.4749	25.6148	26.9747	28.283	31.3185	32.6265	21.9497	12.0532	15.0456	20.7944	15.6296	11.7386	8.91017
712.6	pos	TAG40:0(16:0)	16.14	87.7377	58.6619	51.1532	29.1485	92.3616	79.2834	27.5681	44.7828	78.4207	49.4766	71.0224	35.2575	47.2949	60.7009	78.64	77.3212	92.7083	92.0235	134.066	63.7343	80.2188
740.7	pos	TAG42:0(16:0)	16.4	49.4641	33.3303	31.8781	35.0813	48.0505	58.4016	40.3549	58.3533	94.2933	52.6118	34.3691	56.7767	39.4534	41.7413	34.9786	35.3471	53.8179	41.1057	64.206	31.7897	33.4468
766.7	pos	TAG44:1(16:0)	16.4	570.386	381.63	338.55	291.305	597.915	460.255	209.029	391.439	610.475	387.051	471.877	290.625	380.578	531.249	383.493	459.825	593.176	449.851	871.309	339.839	378.682
764.7	pos	TAG44:2(16:0)	16.21	2559.02	1816.85	1437.91	771.273	1944	1134.03	346.871	776.07	1209.78	761.406	1413.12	509.868	1142.52	1745.8	1090.88	2813.86	3803.32	3051.69	4922.08	2174	2495.42
792.7	pos	TAG46:2(16:0)	16.4	3301.01	2474.35	2435.94	967.316	1987.1	1287.97	295.701	944.119	1353.12	807.549	1440.65	657.142	1234.25	2426.41	1409.59	3659.83	5146.09	3452.88	6290.63	3085.44	3651.36
790.7	pos	TAG46:3(16:0)	16.26	2938.05	2119.76	1795.57	651.315	1671.32	954.433	193.881	607.882	910.404	580.576	1189.79	466.725	986.335	2113.12	1098.88	2969.5	4690.1	3485.76	5151.81	3095.59	3263.61
824.7	pos	TAG48:0(16:0)	16.74	3207.91	2359.59	1812.3	1568.33	1259.46	2196.22	1222.73	1953.79	3468.85	1596.53	1302.64	1834.9	1036.98	1505.33	1352.21	2455.53	4177.74	3926.16	4673.11	3347.03	3657.36
820.7	pos	TAG48:2(16:0)	16.6	4484.63	3400.69	3004.93	1192.96	2237.68	3068.65	622.65	1565.75	2594.49	1638.83	2765.27	1404.1	1865.23	3592.32	2318.58	3565.99	5643.07	4439.42	7088.61	4887.6	4676.06
818.7	pos	TAG48:3(16:0)	16.5	3007.58	2453.38	2006.59	851.014	1609.31	1423.73	295.533	877.252	1221.25	768.592	1492.43	672.882	1131.89	2373.84	1345.48	3175.04	4335.39	3080.52	5985.91	3307.93	2789.4
816.7	pos	TAG48:4(16:0)	16.33	1604.66	1193.08	912.295	322.439	815.069	490.045	95.9681	287.224	468.982	243.246	479.027	186.393	402.531	965.466	487.939	1518.99	2396.31	1811.31	2953.3	1535.51	1685.33
816.7	pos	TAG48:4(20:4)	16.4	211.815	151.898	118.863	226.394	325.311	267.857	110.047	0	367.997	168.872	0	91.384	205.16	195.328	134.702	163.996	203.646	175.731	280.099	162.827	150.502
832.8	pos	TAG49:3(16:0)	16.54	210.563	138.295	129.319	43.1934	89.8336	125.618	27.4323	46.4029	100.338	55.7897	92.2305	48.3207	69.4997	122.792	83.0667	207.957	318.847	209.175	359.155	237.342	222.196
852.8	pos	TAG50:0(16:0)	16.88	6899.83	4756.14	4102.14	0	0	0	3173.98	4935.53	0	0	4289.79	0	0	4517.21	3990.4	5161.3	8131.61	0	9303.81	6274.55	6311.37
846.8	pos	TAG50:3(16:0)	16.63	15856.8	10819.1	9563.43	5167.79	9578.54	13997.9	2870.77	7011.86	12082.7	7834.29	10472.9	7633.87	7997.31	11738.4	8228.55	12595.9	16813.2	12286.1	20965.3	15096.5	12209.7
844.6	pos	TAG50:4(16:0)	16.5	4338.64	3032.28	2536.95	995.21	2402.53	2596.47	354.77	1164.54	1803.52	1077.79	2632.73	1047.19	1730.09	3388.67	2215.98	4295.5	6030.13	3814.61	7359.72	4684.38	4039.12
844.6	pos	TAG50:4(20:4)	16.55	328.477	221.65	192.751	192.314	286.961	327.945	109.369	240.199	0	172.644	184.351	122.998	182.006	0	194.777	258.691	392.188	306.174	434.224	314.897	294.691
842.6	pos	TAG50:5(16:0)	16.4	2261.13	1539.71	1298.36	355.972	1133.36	1065.93	102.474	379.975	571.474	298.716	919.126	242.001	556.398	1589.99	887.955	2214.67	3101.77	2570.64	3834.74	2159.07	2242.97
842.6	pos	TAG50:5(20:4)	16.4	589.488	415.9	427.869	492.83	856.553	723.522	265.612	599.071	925.788	433.26	510.981	334.949	573.141	709.15	459.389	494.234	689.72	521.288	837.633	543.501	485.49
840.7	pos	TAG50:6(20:4)	16.19	1237.88	867.153	704.433	527.93	1045.38	671.107	200.187	600.497	689.107	410.869	650.618	295.331	639.225	957.395	645.785	1290	1512.4	1421.99	2165.97	1247.32	1386.23
876.8	pos	TAG52:2(18:0)	16.91	10735.5	7368.17	6104.65	4679.29	6356.99	0	0	0	7969.67	4035.85	0	0	3872.88	6298.64	5129.83	8511.57	14171	11382.6	18350.2	10912.3	12250.1
872.8	pos	TAG52:4(22:4)	16.7	75.8566	57.8165	50.1647	35.4803	55.3295	76.9628	30.7582	46.9726	64.1712	35.0169	52.7231	36.1625	42.6523	52.4887	42.4447	59.5498	93.4939	68.8418	109.725	94.1585	67.2184
870.8	pos	TAG52:5(20:5)	16.6	312.966	278.049	197.199	93.3287	199.245	317.648	69.5982	153.008	200.763	122.975	145.975	75.3857	125.145	129.153	186.705	270.577	411.797	362.922	468.078	371.407	346.886
868.8	pos	TAG52:6(16:0)	16.4	4526.84	3440.37	2926.23	820.284	2314.32	2048.67	216.964	787.092	1017.22	719.904	2519.49	598.118	1338.58	3377.54	2077.97	4473.13	6936.62	5482.72	7580.88	6040.72	4434.14
868.8	pos	TAG52:6(20:4)	16.42	4249.8	2857.54	2606.56	1239.78	2942.72	2719.62	712.116	1572.56	1988.73	1267.14	2817.59	1083.54	1772.74	3577.98	2320.31	3597.27	4295.97	4025.14	6025.08	4535.69	3786.82
866.7	pos	TAG52:7(20:5)	16.18	1774.29	1254.89	1045.3	137.551	559.244	555.099	43.0892	202.886	236.797	156.092	637.544	124.345	310.871	841.198	561.705	2037.05	2952	2451.77	3086.18	2662.76	1997.07
866.7	pos	TAG52:7(22:6)	16.21	2319.87	1652.17	1485.25	1036.96	1865.14	1026.27	273.871	755.318	998.441	613.326	936.604	401.401	845.049	1656.91	1071.91	2560.94	3366.71	2385.39	4382.8	2474.75	2471.17
894.8	pos	TAG53:0(16:0)	16.3	5914.3	3939.14	3410.21	1008.76	2692.02	2858.17	397.704	1301.52	1700.2	1007.31	2395.85	878.542	1478.12	2941.11	2063.36	5331.42	8027.21	5901.91	7679.33	8082.24	5987.71
888.8	pos	TAG53:3(16:0)	16.9	2483.44	2156.61	1661.96	0	1504.19	1549.63	0	1063.54	1192.58	798.267	1519.3	769.988	1116.77	1616.02	1117.1	2949.43	3960.7	3286.09	5053.68	4676.69	3355.74
908.8	pos	TAG54:0(16:0)	17.19	202.645	156.201	120.443	133.284	217.751	510.194	103.325	150.294	0	124.452	0	187.559	139.686	152.308	128.473	130.538	221.978	191.074	289.944	174.596	183.662
904.8	pos	TAG54:2(18:0)	17	19663	13084.7	11985.2	13575.1	17543.2	24814.7	9400.28	14656.2	23470.3	15349.5	19511.1	16148.4	14215	18254	17082.1	11917.9	13255.9	11679.5	23305.8	11302	13097.4
902.8	pos	TAG54:3(16:0)	16.9	7323.5	5047.75	4475.41	3817.67	4878.51	9463.39	2765.9	4715.76	6400.51	3136.51	4757.83	4485.88	3897.47	4365.31	3176.85	6975.58	11902.6	8765.79	11863.6	10210.8	9515.61
902.8	pos	TAG54:3(18:0)	16.95	16450.8	10609.7	10008.2	10806.3	12534.9	17138.8	6960.88	10858.2	16629.9	9792.87	12594.6	12338.1	9516.8	14118.5	10900.8	11980.5	16001.5	14483.9	25227	11573.8	15794.6
900.8	pos	TAG54:4(16:0)	16.83	7585.66	5084.29	4342.11	4337.93	6147.54	10862.9	3660.69	6050.52	8313.68	3976.5	6077.2	4856.03	4500.74	5626.47	3675.84	4863.75	7212.5	5971.72	8565.41	8482.05	6494.53
900.8	pos	TAG54:4(22:4)	16.8	611.332	473.263	394.089	506.494	560.164	932.377	485.035	599.071	1142.95	351.823	408.873	364.752	0	0	293.093	0	0	443.942	0	0	0
898.8	pos	TAG54:5(16:0)	16.72	11140.9	8347.12	7364.09	6067.65	9638.04	14185.9	4083.32	7316.08	11868.5	5697.67	8403.99	6414.02	6164.28	8507.57	6609.83	8361.98	12020.8	9780.48	13591	14037.2	10780.9
898.8	pos	TAG54:5(20:4)	16.73	16871.8	11732.4	10922.6	11371	16355.1	23604.3	6824.24	12947.2	20254.1	10902.6	15386.5	10668	11227.2	13139.1	9810.69	0	18308.4	0	19247.6	20067.6	16700.9
898.8	pos	TAG54:5(22:4)	16.69	355.956	293.759	229.325	210.23	426.784	589.139	155.752	302.284	461.18	231.551	399.724	208.703	223.125	301.748	235.382	232.102	400.688	0	0	471.54	296.8
896.8	pos	TAG54:6(16:0)	16.6	12928.9	9029.53	7561.58	5545.94	8237.23	10348	3000.45	6807.63	8114.93	4391.95	7841.74	3876.47	5305.32	8088.05	6592.37	9699.02	13794.4	12068.6	17172.7	14789.7	11911.4
894.8	pos	TAG54:7(22:6)	16.52	6529.01	4449.24	3867	2262.51	3742.96	4056.29	1083.69	2344.11	3068.82	1723.86	3981.13	1920.27	2395.35	4731.35	3400	4551.97	7121.95	5515.55	9160.08	6608.03	5308.03
892.8	pos	TAG54:8(20:4)	16.32	2723.53	1940.57	1588.96	460.216	1537.92	1301.65	214.396	568.437	971.24	427.325	1255.31	397.433	781.071	1784.62	1273.34	2887.07	3460.85	3557.37	4751.49	3268.31	3201.8
892.8	pos	TAG54:8(20:5)	16.15	6281.08	4434.63	3943.43	410.142	2117.99	2021.76	148.078	718.351	957.507	561.382	2556	456.458	1156.94	3017.83	2173.99	6819.18	8917.28	8155.37	10222.3	9026.77	7108.85
892.8	pos	TAG54:8(22:6)	16.26	6752.03	4845.99	4014.78	1940.92	3521.72	3438.01	610.114	1710.95	1976.38	1432.09	3059.47	1329.58	2001.99	3964.1	3202.89	6536.63	8986.07	7037.3	10745.2	7612.11	7399.67
932.9	pos	TAG56:2(16:0)	17.17	779.404	615.764	564.039	386.29	736.517	2500	321.932	556.392	689.107	443.62	654.193	525.556	505.496	546.165	429.655	463.644	1182.42	831.422	1545.71	782.016	794.899
932.9	pos	TAG56:2(18:0)	17.17	1779.25	1348.94	1066.5	1259.81	1614.94	4523.57	852.76	1381.95	2091.6	1437.36	2090.99	1592.36	1623.44	1683.9	1551.83	753.863	1065.03	1098.34	2003.52	1059.63	1120.31
930.8	pos	TAG56:3(16:0)	17.05	761.065	600.654	486.82	347.09	624.688	1439.14	315.837	497.9	716.697	302.689	568.718	440.718	356.04	360.058	318.735	748.177	1119.32	981.375	1300.22	985.34	1045.62
930.8	pos	TAG56:3(18:0)	17.08	1755.95	1416.96	1121.31	1173.68	1296.97	2765.8	932.521	1334.51	2093.87	1244.52	1372.73	1414.84	1170.27	1233.12	1058.93	1139.24	1560.57	1454.99	1940.74	1328.96	1610.64
926.8	pos	TAG56:5(16:0)	16.82	3690.61	3712.42	2865.45	3753.72	5461.64	8391.68	2357.81	4064.49	5710.64	2700.46	3860.81	2726.39	3130.14	4294.53	3150.81	0	4299.06	0	5446.2	5650.99	3746.7
926.8	pos	TAG56:5(22:4)	16.82	4510.27	4123.92	3049.59	4614.33	5998.85	8513.29	2779.41	4697.26	6421.6	3572.78	5531.89	3167.66	3586.97	5098.17	3327.6	0	4431.72	0	5200.87	5844.69	0
924.8	pos	TAG56:6(16:0)	16.7	8986.07	7005.02	5492.61	6392.45	8098.19	11892.5	3383.22	6174.6	8657.69	4793.47	7137.34	4933.7	5304.88	7169.3	5735.88	7089.02	9922.35	7780.87	12011.3	10015.9	7838.45
924.8	pos	TAG56:6(18:0)	16.49	1222.45	955.028	926.108	887.008	1021.08	1231.37	548.645	1046.79	1422.97	529.962	792.639	700.427	591.543	827.986	724.122	1222.17	1821.8	1411.72	2312.06	1298.15	1301.11
924.8	pos	TAG56:6(20:4)	16.72	12795.1	9073.18	7265.24	8972.92	11393.1	19886.4	6561.76	10960.3	16996.7	9199.36	12840	9089.81	7997.31	10179.6	9270.14	7669.76	9231.54	8234.66	13029.8	7509.34	7079.04
920.8	pos	TAG56:8(20:4)	16.51	16963.5	11789.1	10155.7	8486.58	13653.9	17190.1	4979.48	10737	13635.8	7234.87	13083.9	6994.71	9090.28	13127.8	11445.8	13714.8	15486.9	15638.6	21889.2	16485.3	14645.2
920.8	pos	TAG56:8(22:6)	16.53	23305.3	14849.7	13888	12433.2	15829.2	24557.2	7072.81	15266.9	18603.5	12858	17452.2	14087.2	12089.4	15401.2	12863.6	18301.4	22862.8	17875.1	28346.9	21309.9	19809.1
918.8	pos	TAG56:9(20:4)	16.37	6287.02	4491.12	3855.02	1289.75	3730.63	3422.13	609.857	1580.97	2108.74	1200.86	3333.41	994.57	1842.05	4046.67	3287.46	6381.25	7738.78	7530.57	10964.4	8173.36	8540.31
918.8	pos	TAG56:9(20:5)	16.15	9123.61	6743.58	5197.04	1212.37	3402.34	4515.03	379.004	1684.89	1788.71	1293.85	3795.55	1112.04	2061.12	4187.88	3815.27	8846.02	11981.4	10292.9	13640	11455.2	11030.3
918.8	pos	TAG56:9(22:6)	16.4	14836.2	11647.4	9318.94	3985.11	8117.85	9266.89	1695.81	4979	5292.09	4243.58	9366.04	4242.79	4695.21	9066.23	7916.08	14497.7	20460.3	15935.6	24090.8	19642.1	17006.8
928.7	pos	TAG57:10(22:6)	16.17	56.5786	44.7134	35.0906	6.81445	18.5919	16.7319	1.76156	6.26302	6.9035	3.93005	0	4.07894	7.26559	0	0	81.6424	99.7792	96.9679	116.667	111.851	103.895
944.8	pos	TAG58:10(20:4)	16.45	5483.61	3639.4	3451.99	2889.05	5266.26	4294.95	1745.69	3366.37	3990.57	1973.14	2869.28	1608.04	0	3606.51	3238.96	4544.51	5438.94	4735.38	7457.69	6256.13	5534.59
944.8	pos	TAG58:10(20:5)	16.4	904.795	714.625	587.603	246.271	584.963	851.329	122.249	398.246	394.47	203.35	499.655	179.042	313.528	528.935	431.548	974.269	1341.28	1194.34	1393.44	1386.14	1289.16
944.8	pos	TAG58:10(22:6)	16.46	17788.8	12993.2	11945.8	9213.41	11667.4	16320	4617.64	10381.5	9861.74	6847.82	11907.5	7674.64	8077.29	10578.7	10771	15926.9	20629.1	15857.2	26139.3	20343.6	18858.2
952.8	pos	TAG58:6(18:0)	16.85	781.414	578.165	469.522	1007.85	868.613	1110.54	549.092	810.108	959.678	590.539	548.75	613.857	519.825	582.147	520.794	492.611	691.384	444.672	935.602	579.736	701.41
952.8	pos	TAG58:6(20:4)	16.9	596.015	550.798	336.938	392.085	526.522	1108.37	318.447	492.584	785.499	387.263	446.853	562.703	314.561	463.544	334.26	369.111	455.685	427.499	835.474	396.867	475.001
952.8	pos	TAG58:6(22:4)	16.82	2728.19	2080.09	1778.33	3308.68	3312.8	7132.59	1830.34	2895.98	3468.75	2185.35	2925.66	2000.25	2343.21	3110.54	2630.01	1133.02	0	1315.38	1942.97	1233.55	1231.12
950.8	pos	TAG58:7(22:4)	16.7	2449.35	2242.74	1598.68	2494.95	3148.02	6126.44	1518.51	2574.91	3325.47	1620.27	3192.32	1776.6	1784.22	2765.28	2423.43	1505.89	1883.92	1656.24	2436.71	1599.14	1633.37
948.8	pos	TAG58:8(20:4)	16.7	1737.61	1228.7	1019.7	1439.57	1758.14	2669.06	1348.94	1950.77	3219.69	1000.38	1161.82	1321.73	1168.79	1301.16	1025.97	1006.14	1190.28	1111.86	1678.62	1399.81	1004.93
948.8	pos	TAG58:8(22:6)	16.7	11086.1	7849.93	6798.03	0	0	18954.9	5888.1	10483.8	12572.4	0	0	10079.7	0	9493.98	9787.23	8101.68	0	6872.87	0	0	8572.78
946.8	pos	TAG58:9(20:4)	16.54	2801.27	2109.34	1680.4	2031.12	3718.38	4553.87	1725.82	2963.69	3594.95	1688.53	2510.33	1589.73	1971.51	2399.33	2121.42	2052.77	2467.23	2262.15	2835.95	2572.83	2286.08
946.8	pos	TAG58:9(22:6)	16.54	16596.7	11647.4	10377	10808.1	12583	21962.2	6903.37	13514.4	15518.6	10509.9	15228.8	14704.8	11036.3	11439	12198.5	14687.7	16437.5	14285.9	22286.3	15589	16398.7
972.8	pos	TAG60:10(22:6)	16.6	1159.94	858.675	704.283	1252.61	1125.16	2406.61	779.591	1478.22	1466.28	829.548	1065.22	1007.97	815.792	674.537	955.115	932.219	1202.1	905.18	1348.81	1253.73	1236.38
970.8	pos	TAG60:11(22:6)	16.48	3029.69	2289.8	1905.27	2262.23	2678.78	3892.09	1156.96	2351.1	2198.07	1457.63	2287.71	1487.42	1440.1	1717.71	2041.51	2466.17	3582.62	2552.16	4422.71	3886.62	3830.86
968.8	pos	TAG60:12(22:6)	16.4	6518.16	4971.3	3929.16	3172.8	0	0	1017.94	2615.72	2165.89	0	2480.43	1366.56	1708.76	2373.84	2945.56	7163.26	10252.9	7958.07	11359.5	8762.78	9514.49
